# Supplementary material for: A Geographic Information Systems (GIS)-based analysis of modern South African rodent distributions, habitat use, and environmental tolerances
Source: Ecol Evol. 2012 Oct 16;2(11):2881–94. doi: 10.1002/ece3.384 (PMC3501638; doi:10.1002/ece3.384)
Supplement: Supplementary file 1 [file ece30002-2881-SD1.xls]

## Sheet: Descriptive Statistics
Taxon	#		Bioclimatic Variable	Localities						Specimens
	Localities	Specimens		Mean	SD	Min	Max	Range		Mean	SD	Min	Max	Range
Acomys	66	232
			MAT (°C)	18.9591	3.49756	10.3	24.6	14.3		18.3	3.8	10.3	24.6	14.3
			MxTWM (°C)	29.7712	3.22403	21.3	35.2	13.9		29.3	3.5	21.3	35.2	13.9
			MnTCM (°C)	5.21515	3.10589	0.4	10.9	10.5		4.9	3	0.4	10.9	10.5
			MAP (mm)	559.227	172.608	264	1174	910		556	157	264	1174	910
			PWM (mm)	100.667	35.3202	28	243	215		95	31	28	243	215
			PDM (mm)	9.13636	12.4923	1	58	57		12	16	1	58	57
Aethomys	339	1485
			MAT (°C)	19.5	2.4	13.1	24.6	11.5		19.004	2.37376	13.1	24.6	11.5
			MxTWM (°C)	29.6	2.6	20.5	35.2	14.7		29.6941	2.59403	20.5	35.2	14.7
			MnTCM (°C)	5.5	3.4	-2	12.9	14.9		4.84613	3.48299	-2	12.9	14.9
			MAP (mm)	687	207	235	1233	998		656.641	219.785	235	1233	998
			PWM (mm)	124	35	48	236	188		118.763	40.8554	48	236	188
			PDM (mm)	9	9	0	57	57		8.59192	6.97902	0	57	57
Bathyergus	18	89
			MAT (°C)	17.0389	1.36345	14.3	19.3	5		17.2506	1.25292	14.3	19.3	5
			MxTWM (°C)	27.4944	3.02392	20.3	33.2	12.9		27.4236	3.23683	20.3	33.2	12.9
			MnTCM (°C)	7.07778	1.62284	1.9	9.4	7.5		7.38989	1.14575	1.9	9.4	7.5
			MAP (mm)	383.278	271.816	74	890	816		354.753	275.167	74	890	816
			PWM (mm)	60.6667	38.8405	13	139	126		52.6292	31.1585	13	139	126
			PDM (mm)	11.9444	15.0547	2	63	61		14.0449	20.9647	2	63	61
Cricetomys	8	30
			MAT (°C)	18.85	1.90113	16.2	21.5	5.3		18.1	1.8	16.2	21.5	5.3
			MxTWM (°C)	28.025	2.24356	24.9	31.1	6.2		27	2.1	24.9	31.1	6.2
			MnTCM (°C)	5.75	2.31023	2	9.6	7.6		5.3	1.6	2	9.6	7.6
			MAP (mm)	878.625	220.184	617	1272	655		944.833	163.318	617	1272	655
			PWM (mm)	178	49.3559	115	256	141		194.267	38.0824	115	256	141
			PDM (mm)	10	4.10575	4	18	14		10.6667	2.83249	4	18	14
Cryptomys	200	915
			MAT (°C)	17.6	2.3	11.9	23.5	11.6		17.7	2	11.9	23.5	11.6
			MxTWM (°C)	28.6	2.8	20.5	34.4	13.9		28.3	2.5	20.5	34.4	13.9
			MnTCM (°C)	3.5	3.5	-3.6	13.2	16.8		3.3	3.1	-3.6	13.2	16.8
			MAP (mm)	666	244	135	1601	1466		710	220	135	1601	1466
			PWM (mm)	116	44	25	325	300		126	45	25	325	300
			PDM (mm)	10	10	0	63	63		10	11	0	63	63
Dasymys	26	72
			MAT (°C)	18.7	2	15.8	22.6	6.8		18.7	2.1	15.8	22.6	6.8
			MxTWM (°C)	28.3	2.1	24.5	32.5	8		28.3	2.2	24.5	32.5	8
			MnTCM (°C)	5.6	3.5	1.1	13	11.9		5.5	3.6	1.1	13	11.9
			MAP (mm)	802	205	413	1124	711		801	198	413	1124	711
			PWM (mm)	137	32	80	218	138		148	39	80	218	138
			PDM (mm)	13	15	1	62	61		12	14	1	62	61
Dendromus	108	251
			MAT (°C)	17.6	2.7	10.9	24.3	13.4		17.4	2.5	10.9	24.3	13.4
			MxTWM (°C)	27.8	3.2	21.3	34.7	13.4		27.1	2.8	21.3	34.7	13.4
			MnTCM (°C)	4.5	3.8	-3	13.2	16.2		5.2	4.1	-3	13.2	16.2
			MAP (mm)	749	238	224	1332	1108		825	242	224	1332	1108
			PWM (mm)	125	44	39	236	197		132	42	39	236	197
			PDM (mm)	14	13	2	64	62		17	14	2	64	62
Desmodillus	66	415
			MAT (°C)	18	1.7	12.4	21.8	9.4		17.6	1.7	12.4	21.8	9.4
			MxTWM (°C)	32.5	2.7	25.5	37.6	12.1		32.5	2	25.5	37.6	12.1
			MnTCM (°C)	2.3	2.7	-2	8.5	10.5		1.3	2	-2	8.5	10.5
			MAP (mm)	278	128	51	551	500		325	118	51	551	500
			PWM (mm)	49	21	7	90	83		57	20	7	90	83
			PDM (mm)	6	5	1	32	31		7	4	1	32	31
Georhychus	23	83
			MAT (°C)	15.7	1.8	12.2	18.3	6.1		16.6	1.4	12.2	18.3	6.1
			MxTWM (°C)	26.6	3.3	21.5	32.3	10.8		28.3	2.9	21.5	32.3	10.8
			MnTCM (°C)	4.4	2.9	-0.3	8.9	9.2		5	2.4	-0.3	8.9	9.2
			MAP (mm)	717	230	361	1124	763		600	218	361	1124	763
			PWM (mm)	108	41	50	175	125		89	36	50	175	125
			PDM (mm)	24	20	3	74	71		19	16	3	74	71
Gerbilliscus	357	1908
			MAT (°C)	19.2	2.6	13.3	24.7	11.4		19.5	2.5	13.3	24.7	11.4
			MxTWM (°C)	30.2	2.6	22.6	37.6	15		30.8	2.5	22.6	37.6	15
			MnTCM (°C)	4.4	3.8	-3.2	12.9	16.1		4.6	3.9	-3.2	12.9	16.1
			MAP (mm)	594	182	51	1232	1181		562	179	51	1232	1181
			PWM (mm)	109	34	7	252	245		103	32	7	252	245
			PDM (mm)	6	5	0	34	34		7	6	0	34	34
Gerbillurus	85	964
			MAT (°C)	18	1.9	11.2	22.6	11.4		18.3	1.7	11.2	22.6	11.4
			MxTWM (°C)	31.5	3.5	20.5	37.6	17.1		32.5	3.5	20.5	37.6	17.1
			MnTCM (°C)	3.7	2.9	-2.5	10	12.5		3.2	2.7	-2.5	10	12.5
			MAP (mm)	260	160	51	1232	1181		230	105	51	1232	1181
			PWM (mm)	47	31	7	252	245		42	20	7	252	245
			PDM (mm)	5	4	0	18	18		5	3	0	18	18
Grammomys	35	88
			MAT (°C)	18.8	3.2	14.1	24.4	10.3		18.5	3	14.1	24.4	10.3
			MxTWM (°C)	27.4	3.7	22.5	34.9	12.4		26.6	3.5	22.5	34.9	12.4
			MnTCM (°C)	7.6	3.5	2.6	13.2	10.6		7.8	3.8	2.6	13.2	10.6
			MAP (mm)	885	228	426	1307	881		961	228	426	1307	881
			PWM (mm)	142	46	74	237	163		156	50	74	237	163
			PDM (mm)	20	15	2	64	62		20	12	2	64	62
Graphiurus	141	261
			MAT (°C)	17.9	2.6	12	24.6	12.6		17.5	2.5	12	24.6	12.6
			MxTWM (°C)	28.1	3.3	20.5	35.2	14.7		27.8	3.1	20.5	35.2	14.7
			MnTCM (°C)	4	3.1	-2.1	13.2	15.3		3.9	3.3	-2.1	13.2	15.3
			MAP (mm)	715	236	164	1244	1080		724	231	164	1244	1080
			PWM (mm)	126	44	29	237	208		125	43	29	237	208
			PDM (mm)	10	10	0	63	63		11	10	0	63	63
Hystrix	15	17
			MAT (°C)	18.1	2.2	14.8	22.8	8		18.1	2	14.8	22.8	8
			MxTWM (°C)	30.5	3.3	24.3	35	10.7		30.8	3.2	24.3	35	10.7
			MnTCM (°C)	3	3.1	-0.4	8.8	9.2		2.8	3	-0.4	8.8	9.2
			MAP (mm)	491	221	180	916	736		478	211	180	916	736
			PWM (mm)	87	38	35	143	108		85	36	35	143	108
			PDM (mm)	8	7	1	28	27		8	6	1	28	27
Lemniscomys	139	341
			MAT (°C)	19.8	2.1	13.4	24.6	11.2		19.9	2	13.4	24.6	11.2
			MxTWM (°C)	29.9	2.3	23.3	35.2	11.9		30	2.2	23.3	35.2	11.9
			MnTCM (°C)	5.7	3.3	0.2	11.4	11.2		5.7	3	0.2	11.4	11.2
			MAP (mm)	682	159	397	1286	889		676	168	397	1286	889
			PWM (mm)	123	26	80	218	138		123	29	80	218	138
			PDM (mm)	8	5	1	31	30		8	5	1	31	30
Malacothrix	29	155
			MAT (°C)	16.6	1.7	11.4	19.6	8.2		16.4	1.2	11.4	19.6	8.2
			MxTWM (°C)	30.7	2.4	25.8	34.8	9		30.5	1.7	25.8	34.8	9
			MnTCM (°C)	0.6	2.2	-3.5	7.5	11		0.7	2	-3.5	7.5	11
			MAP (mm)	445	178	138	777	639		438	156	138	777	639
			PWM (mm)	77	30	24	141	117		74	26	24	141	117
			PDM (mm)	8	4	2	19	17		9	3	2	19	17
Mastomys	478	3331
			MAT (°C)	18.5	2.6	10.9	24.7	13.8		18.1	2.5	10.9	24.7	13.8
			MxTWM (°C)	29	2.7	20.5	36.1	15.6		28.8	2.6	20.5	36.1	15.6
			MnTCM (°C)	4.3	3.7	-3.5	13.2	16.7		3.9	3.8	-3.5	13.2	16.7
			MAP (mm)	695	202	137	1601	1464		708	207	137	1601	1464
			PWM (mm)	123	35	29	325	296		123	37	29	325	296
			PDM (mm)	9	8	1	60	59		10	7	1	60	59
Micaelamys	286	2105
			MAT (°C)	18.2	2.7	11.2	24.7	13.5		18.1	2.6	11.2	24.7	13.5
			MxTWM (°C)	29.7	3.1	20.5	38.8	18.3		30.8	3.3	20.5	38.8	18.3
			MnTCM (°C)	3.9	3.3	-3.2	11	14.2		3.3	2.9	-3.2	11	14.2
			MAP (mm)	565	247	57	1236	1179		441	251	57	1236	1179
			PWM (mm)	102	45	8	236	228		79	44	8	236	228
			PDM (mm)	7	6	1	42	41		7	6	1	42	41
Mus	233	659
			MAT (°C)	18	2.5	9.8	24.3	14.5		17.7	2.3	9.8	24.3	14.5
			MxTWM (°C)	28.7	3.2	20.4	35.6	15.2		28.4	3	20.4	35.6	15.2
			MnTCM (°C)	4.3	3.6	-3.7	13.2	16.9		4.6	4	-3.7	13.2	16.9
			MAP (mm)	665	265	55	1233	1178		692	269	55	1233	1178
			PWM (mm)	112	44	8	222	214		110	40	8	222	214
			PDM (mm)	12	12	1	74	73		15	14	1	74	73
Myomyscus	28	276
			MAT (°C)	16	1.7	12	19.3	7.3		15.6	1.9	12	19.3	7.3
			MxTWM (°C)	27.1	3.1	23	32.2	9.2		26.8	3.2	23	32.2	9.2
			MnTCM (°C)	5.3	2.1	1.1	9.3	8.2		4.9	2.3	1.1	9.3	8.2
			MAP (mm)	647	256	171	1101	930		646	258	171	1101	930
			PWM (mm)	82	30	33	150	117		78	23	33	150	117
			PDM (mm)	33	23	2	73	71		35	24	2	73	71
Myotomys	42	226
			MAT (°C)	16.3	1.9	11.2	19.7	8.5		16	1.5	11.2	19.7	8.5
			MxTWM (°C)	29.1	3.4	22.2	34.7	12.5		28.1	3.9	22.2	34.7	12.5
			MnTCM (°C)	3.4	3.6	-2.5	9.4	11.9		3.7	3.5	-2.5	9.4	11.9
			MAP (mm)	273	179	71	848	777		248	180	71	848	777
			PWM (mm)	45	29	10	146	136		42	30	10	146	136
			PDM (mm)	7	5	1	24	23		6	4	1	24	23
Mystromys	39	117
			MAT (°C)	15.9	1.6	11.4	18.8	7.4		15.9	1.5	11.4	18.8	7.4
			MxTWM (°C)	28	2.2	23.5	31.6	8.1		28.4	2.2	23.5	31.6	8.1
			MnTCM (°C)	0.9	2.5	-2.5	7.5	10		0.9	2.3	-2.5	7.5	10
			MAP (mm)	649	152	206	1067	861		646	136	206	1067	861
			PWM (mm)	110	29	38	199	161		107	28	38	199	161
			PDM (mm)	10	5	3	28	25		11	4	3	28	25
Otomys	263	1103
			MAT (°C)	17	2.1	10.9	23.3	12.4		16.5	2	10.9	23.3	12.4
			MxTWM (°C)	27.4	2.6	20.5	34.7	14.2		26.9	2.4	20.5	34.7	14.2
			MnTCM (°C)	3.5	3.2	-3	13.2	16.2		3.2	3	-3	13.2	16.2
			MAP (mm)	740	210	224	1601	1377		747	206	224	1601	1377
			PWM (mm)	126	39	39	325	286		127	42	39	325	286
			PDM (mm)	12	12	2	74	72		14	14	2	74	72
Paraxerus	63	155
			MAT (°C)	20.6	1.8	16.3	24.6	8.3		21.2	1.9	16.3	24.6	8.3
			MxTWM (°C)	30.9	2	25.8	35.2	9.4		31.5	2	25.8	35.2	9.4
			MnTCM (°C)	6.3	2.9	1.6	12.8	11.2		7	2.8	1.6	12.8	11.2
			MAP (mm)	577	182	323	1196	873		549	164	323	1196	873
			PWM (mm)	111	34	69	236	167		106	31	69	236	167
			PDM (mm)	5	6	1	32	31		5	4	1	32	31
Parotomys	19	123
			MAT (°C)	17.6	1.7	14.9	20.4	5.5		17.6	1.2	14.9	20.4	5.5
			MxTWM (°C)	31.9	4	22.3	36.1	13.8		30.8	3.7	22.3	36.1	13.8
			MnTCM (°C)	2.7	2.7	-1.1	7.5	8.6		4.3	2.7	-1.1	7.5	8.6
			MAP (mm)	198	62	77	309	232		184	55	77	309	232
			PWM (mm)	37	13	13	57	44		33	12	13	57	44
			PDM (mm)	5	4	0	16	16		4	3	0	16	16
Pedetes	62	119
			MAT (°C)	18.1	2.7	11.4	23.6	12.2		17.9	2.5	11.4	23.6	12.2
			MxTWM (°C)	30.1	2.7	22	35.9	13.9		30	2.6	22	35.9	13.9
			MnTCM (°C)	2.4	3.1	-2.5	10.9	13.4		1.9	2.9	-2.5	10.9	13.4
			MAP (mm)	528	154	147	895	748		536	141	147	895	748
			PWM (mm)	97	27	22	173	151		98	24	22	173	151
			PDM (mm)	5	4	1	19	18		5	3	1	19	18
Petromus	9	39
			MAT (°C)	18.2	2.2	16.1	22.8	6.7		17.7	1.8	16.1	22.8	6.7
			MxTWM (°C)	31.6	3.7	28.4	38.8	10.4		30.8	3	28.4	38.8	10.4
			MnTCM (°C)	5.4	1.2	3.8	7.3	3.5		5.2	0.9	3.8	7.3	3.5
			MAP (mm)	149	40	58	197	139		156	32	58	197	139
			PWM (mm)	25	6	13	31	18		25	5	13	31	18
			PDM (mm)	4	2	2	7	5		4	2	2	7	5
Petromyscus	16	102
			MAT (°C)	17.8	3.1	11.2	22.8	11.6		20.6	2.9	11.2	22.8	11.6
			MxTWM (°C)	32.2	4.4	22.7	38.8	16.1		36	3.7	22.7	38.8	16.1
			MnTCM (°C)	3.5	2.4	-2.5	6.6	9.1		4.9	1.9	-2.5	6.6	9.1
			MAP (mm)	207	169	58	786	728		120	97	58	786	728
			PWM (mm)	34	25	9	115	106		22	14	9	115	106
			PDM (mm)	7	7	0	30	30		4	4	0	30	30
Rhabdomys	311	2712
			MAT (°C)	16.7363	1.94906	10.9	22.8	11.9		16.2878	2.10254	10.9	22.8	11.9
			MxTWM (°C)	28.2068	3.46	20.5	38.8	18.3		27.6606	3.74425	20.5	38.8	18.3
			MnTCM (°C)	2.62026	2.86533	-3.5	13.2	16.7		2.76943	3.15241	-3.5	13.2	16.7
			MAP (mm)	624.183	289.68	51	1601	1550		604.109	324.196	51	1601	1550
			PWM (mm)	107.289	52.1754	7	325	318		102.253	58.9361	7	325	318
			PDM (mm)	10.2765	10.3457	0	74	74		11.326	11.6021	0	74	74
Saccostomus	191	611
			MAT (°C)	19.7513	2.33747	11.4	24.7	13.3		19.5838	2.53737	11.4	24.7	13.3
			MxTWM (°C)	30.9524	2.31232	22.4	37.6	15.2		31.1527	2.1329	22.4	37.6	15.2
			MnTCM (°C)	5.26126	3.79542	-2.5	12.9	15.4		5.23421	4.00891	-2.5	12.9	15.4
			MAP (mm)	579.702	221.616	81	1232	1151		551.835	205.873	81	1232	1151
			PWM (mm)	102.749	36.4557	14	252	238		96.7512	33.4828	14	252	238
			PDM (mm)	9.40314	11.4243	0	57	57		9.6072	9.90129	0	57	57
Steatomys	75	185
			MAT (°C)	19.1	2.3	13.4	23	9.6		19.1378	2.18241	13.4	23	9.6
			MxTWM (°C)	29.5	2.4	22.4	34.5	12.1		29.5395	2.13702	22.4	34.5	12.1
			MnTCM (°C)	5.1	3.5	-1.1	12.9	14		5.08757	3.40495	-1.1	12.9	14
			MAP (mm)	682	185	81	1059	978		704.114	186.745	81	1059	978
			PWM (mm)	123	34	14	218	204		130.476	40.2149	14	218	204
			PDM (mm)	8	6	1	34	33		8.54595	4.69265	1	34	33
Thallomys	57	179
			MAT (°C)	19.6386	1.78753	15.2	23	7.8		19.5056	1.49763	15.2	23	7.8
			MxTWM (°C)	30.5491	2.8881	22.9	35.9	13		31.3497	3.37193	22.9	35.9	13
			MnTCM (°C)	4.49649	2.99666	0	11.4	11.4		3.39832	2.81186	0	11.4	11.4
			MAP (mm)	615.895	255.168	177	1232	1055		526.503	259.165	177	1232	1055
			PWM (mm)	115.228	48.1078	38	252	214		97.4916	47.2017	38	252	214
			PDM (mm)	6.70175	7.82616	1	43	42		4.94972	7.47526	1	43	42
Thryonomys	21	30
			MAT (°C)	19	2.4	13.1	22.5	9.4		19.4	2.3	13.1	22.5	9.4
			MxTWM (°C)	28.9	2.4	22	32.7	10.7		29.3	2.3	22	32.7	10.7
			MnTCM (°C)	5.3	3.6	0.4	12.5	12.1		5.8	3.7	0.4	12.5	12.1
			MAP (mm)	753	167	371	1106	735		762	185	371	1106	735
			PWM (mm)	133	27	75	217	142		135	33	75	217	142
			PDM (mm)	11	12	1	56	55		12	13	1	56	55
Xerus	33	99
			MAT (°C)	17.4	1.5	13.4	21.8	8.4		17.6	1.1	13.4	21.8	8.4
			MxTWM (°C)	31.1	2.3	23.3	35.5	12.2		31.4	1.8	23.3	35.5	12.2
			MnTCM (°C)	0.8	2.5	-3.6	8.8	12.4		0.4	1.9	-3.6	8.8	12.4
			MAP (mm)	451	148	85	642	557		463	136	85	642	557
			PWM (mm)	79	27	14	113	99		80	24	14	113	99
			PDM (mm)	6	2	2	13	11		6	2	2	13	11
Zelotomys	1	1
			MAT (°C)	17.6	x	x	x	x		17.6	x	x	x	x
			MxTWM (°C)	31.9	x	x	x	x		31.9	x	x	x	x
			MnTCM (°C)	1	x	x	x	x		1	x	x	x	x
			MAP (mm)	473	x	x	x	x		473	x	x	x	x
			PWM (mm)	85	x	x	x	x		85	x	x	x	x
			PDM (mm)	3	x	x	x	x		3	x	x	x	x
