# Supplementary material for: A Geographic Information Systems (GIS)-based analysis of modern South African rodent distributions, habitat use, and environmental tolerances
Source: Ecol Evol. 2012 Oct 16;2(11):2881–94. doi: 10.1002/ece3.384 (PMC3501638; doi:10.1002/ece3.384)
Supplement: Supplementary file 2 [file ece30002-2881-SD2.xls]

## Sheet: % Habitat
Genus	Specimens	Localities	Biome	Bioregion	Vegetation Unit	Specimens	%	Localities	%
Acomys	232	66
			Albany Thicket			3	1.3	1	1.5
				Albany Thicket		3	1.3	1	1.5
					Gamka Thicket	3	1.3	1	1.5
			Azonal Vegetation			5	2.2	3	4.5
				Alluvial Vegetation		5	2.2	3	4.5
					Fynbos Riparian Vegetation	3	1.3	1	1.5
					Subtropical Alluvial Vegetation	2	0.9	2	3
			Forests			7	3	2	3
				Zonal & Intrazonal Forests		7	3	2	3
					Southern Afrotemperate Forest	6	2.6	1	1.5
					Northern Mistbelt Forest	1	0.4	1	1.5
			Fynbos			69	29.7	14	21.2
				Eastern Fynbos-Renosterveld		5	2.2	2	3
					Garden Route Granite Fynbos	4	1.7	1	1.5
					South Outeniqua Sandstone Fynbos	1	0.4	1	1.5
				Northwest Fynbos		25	10.8	6	9.1
					Northern Inland Shale Band Vegetation	4	1.7	1	1.5
					Swartruggens Quartzite Fynbos	5	2.2	1	1.5
					Cederberg Sandstone Fynbos	9	3.9	3	4.5
					North Hex Sandstone Fynbos	7	3	1	1.5
				Southern Fynbos		3	1.3	1	1.5
					South Langeberg Sandstone Fynbos	3	1.3	1	1.5
				Southwest Fynbos		7	3	2	3
					Breede Alluvium Fynbos	6	2.6	1	1.5
					Kogelberg Sandstone Fynbos	1	0.4	1	1.5
				Western Fynbos-Renosterveld		29	12.5	3	4.5
					North Kammanassie Sandstone Fynbos	24	10.3	1	1.5
					South Kammanassie Sandstone Fynbos	5	2.2	2	3
			Grassland			1	0.4	1	1.5
				Mesic Highveld Grassland		1	0.4	1	1.5
					Soutpansberg Summit Sourveld	1	0.4	1	1.5
			Savanna			147	63.4	45	68.2
				Central Bushveld		90	38.8	27	40.9
					Dwaalboom Thornveld	12	5.2	2	3
					Central Sandy Bushveld	2	0.9	2	3
					Loskop Mountain Bushveld	4	1.7	3	4.5
					Loskop Thornveld	4	1.7	1	1.5
					Springbokvlakte Thornveld	2	0.9	1	1.5
					Western Sandy Bushveld	1	0.4	1	1.5
					Waterberg Mountain Bushveld	12	5.2	4	6.1
					Roodeberg Bushveld	12	5.2	4	6.1
					Limpopo Sweet Bushveld	11	4.7	1	1.5
					Makhado Sweet Bushveld	5	2.2	2	3
					Soutpansberg Mountain Bushveld	11	4.7	2	3
					Polokwane Plateau Bushveld	1	0.4	1	1.5
					Sekhukhune Mountain Bushveld	10	4.3	2	3
					Zeerust Thornveld	3	1.3	1	1.5
				Lowveld Bioregion		12	5.2	5	7.6
					Makuleke Sandy Bushveld	9	3.9	3	4.5
					Granite Lowveld	3	1.3	2	3
				Mopane Bioregion		45	19.4	13	19.7
					Musina Mopane Bushveld	7	3	2	3
					Limpopo Ridge Bushveld	24	10.3	7	10.6
					Mopane Basalt Shrubland	1	0.4	1	1.5
					Tsende Mopaneveld	12	5.2	2	3
					Phalaborwa-Timbavati Mopaneveld	1	0.4	1	1.5
Aethomys	1485	339
			Albany Thicket			18	1.2	1	0.3
				Albany Thicket		18	1.2	1	0.3
					Sundays Thicket	18	1.2	1	0.3
			Azonal Vegetation			28	1.9	6	1.8
				Alluvial Vegetation		22	1.5	3	0.9
					Upper Gariep Alluvial Vegetation	21	1.4	2	0.6
					Subtropical Alluvial Vegetation	1	0.1	1	0.3
				Freshwater Wetlands		3	0.2	2	0.6
					Subtropical Freshwater Wetlands	3	0.2	2	0.6
				Seashore Vegetation		3	0.2	1	0.3
					Subtropical Seashore Vegetation	3	0.2	1	0.3
			Forests			15	1	12	3.5
				Azonal Forests		3	0.2	2	0.6
					Lowveld Riverine Forest	3	0.2	2	0.6
				Zonal & Intrazonal Forests		12	0.8	10	2.9
					Southern Mistbelt Forest	1	0.1	1	0.3
					Northern Mistbelt Forest	3	0.2	2	0.6
					Scarp Forest	3	0.2	2	0.6
					Northern Coastal Forest	2	0.1	2	0.6
					Sand Forest	3	0.2	3	0.9
			Grassland			343	23.1	54	15.9
				Dry Highveld Grassland		107	7.2	10	2.9
					Vaal-Vet Sandy Grassland	2	0.1	1	0.3
					Klerksdorp Thornveld	4	0.3	1	0.3
					Western Highveld Sandy Grassland	9	0.6	1	0.3
					Carletonville Dolomite Grassland	19	1.3	4	1.2
					Besemkaree Koppies Shrubland	73	4.9	3	0.9
				Mesic Highveld Grassland		143	9.6	35	10.3
					Zastron Moist Grassland	37	2.5	2	0.6
					Rand Highveld Grassland	16	1.1	3	0.9
					Wakkerstroom Montane Grassland	1	0.1	1	0.3
					KaNgwane Montane Grassland	6	0.4	6	1.8
					Barberton Montane Grassland	1	0.1	1	0.3
					Lydenburg Montane Grassland	1	0.1	1	0.3
					Lydenburg Thornveld	3	0.2	2	0.6
					Northern Escarpment Dolomite Grassland	2	0.1	2	0.6
					Northern Escarpment Quartzite Sourveld	30	2	4	1.2
					Woodbush Granite Grassland	34	2.3	4	1.2
					Wolkberg Dolomite Grassland	3	0.2	1	0.3
					Soutpansberg Summit Sourveld	5	0.3	4	1.2
					Waterberg-Magaliesberg Summit Sourveld	1	0.1	1	0.3
					Soweto Highveld Grassland	3	0.2	3	0.9
				Sub-Escarpment Grassland		93	6.3	9	2.7
					Northern Zululand Mistbelt Grassland	20	1.3	1	0.3
					Bedford Dry Grassland	16	1.1	1	0.3
					Ithala Quartzite Sourveld	43	2.9	2	0.6
					Northern KwaZulu-Natal Moist Grassland	8	0.5	1	0.3
					KwaZulu-Natal Highland Thornveld	5	0.3	3	0.9
					Midlands Mistbelt Grassland	1	0.1	1	0.3
			Indian Ocean Coastal Belt			22	1.5	10	2.9
				Indian Ocean Coastal Belt		22	1.5	10	2.9
					Maputaland Coastal Belt	15	1	7	2.1
					KwaZulu-Natal Coastal Belt	7	0.5	3	0.9
			Nama-Karoo			79	5.3	3	0.9
				Bushmanland		7	0.5	1	0.3
					Lower Gariep Broken Veld	7	0.5	1	0.3
				Upper Karoo		72	4.8	2	0.6
					Northern Upper Karoo	35	2.4	1	0.3
					Eastern Upper Karoo	37	2.5	1	0.3
			Savanna			980	66	253	74.6
				Central Bushveld		511	34.4	127	37.5
					Dwaalboom Thornveld	38	2.6	6	1.8
					Gauteng Shale Mountain Bushveld	4	0.3	3	0.9
					Andesite Mountain Bushveld	16	1.1	4	1.2
					Central Sandy Bushveld	52	3.5	19	5.6
					Loskop Mountain Bushveld	1	0.1	1	0.3
					Loskop Thornveld	23	1.5	1	0.3
					Springbokvlakte Thornveld	13	0.9	4	1.2
					Western Sandy Bushveld	12	0.8	5	1.5
					Waterberg Mountain Bushveld	71	4.8	11	3.2
					Roodeberg Bushveld	38	2.6	7	2.1
					Limpopo Sweet Bushveld	53	3.6	9	2.7
					Makhado Sweet Bushveld	29	2	9	2.7
					Soutpansberg Mountain Bushveld	37	2.5	7	2.1
					Polokwane Plateau Bushveld	11	0.7	6	1.8
					Mamabolo Mountain Bushveld	2	0.1	1	0.3
					Poung Dolomite Mountain Bushveld	1	0.1	1	0.3
					Sekhukhune Mountain Bushveld	11	0.7	3	0.9
					Zeerust Thornveld	23	1.5	5	1.5
					Dwarsberg-Swartruggens Mountain Bushveld	12	0.8	1	0.3
					Pilanesberg Mountain Bushveld	1	0.1	1	0.3
					Marikana Thornveld	13	0.9	9	2.7
					Norite Koppies Bushveld	1	0.1	1	0.3
					Moot Plains Bushveld	41	2.8	6	1.8
					Gold Reef Mountain Bushveld	8	0.5	7	2.1
				Eastern Kalahari Bushveld		13	0.9	3	0.9
					Stella Bushveld	2	0.1	1	0.3
					Kimberley Thornveld	11	0.7	2	0.6
				Lowvel		334	22.5	84	24.8
					Makuleke Sandy Bushveld	11	0.7	6	1.8
					Malelane Mountain Bushveld	24	1.6	2	0.6
					Swaziland Sour Bushveld	9	0.6	6	1.8
					Northern Lebombo Bushveld	2	0.1	2	0.6
					Southern Lebombo Bushveld	2	0.1	2	0.6
					Nwambyia-Pumbe Sandy Bushveld	2	0.1	1	0.3
					Western Maputaland Clay Bushveld	2	0.1	1	0.3
					Makatini Clay Thicket	25	1.7	1	0.3
					Northern Zululand Sourveld	2	0.1	2	0.6
					Zululand Lowveld	28	1.9	7	2.1
					Granite Lowveld	77	5.2	27	8
					Delagoa Lowveld	5	0.3	2	0.6
					Tshokwane-Hlane Basalt Lowveld	7	0.5	5	1.5
					Gabbro Grassy Bushveld	4	0.3	2	0.6
					Tzaneen Sour Bushveld	79	5.3	11	3.2
					Legogote Sour Bushveld	55	3.7	7	2.1
				Mopane		115	7.7	34	10
					Musina Mopane Bushveld	18	1.2	7	2.1
					Limpopo Ridge Bushveld	45	3	10	2.9
					Mopane Basalt Shrubland	7	0.5	5	1.5
					Tsende Mopaneveld	26	1.8	4	1.2
					Lowveld Rugged Mopaneveld	12	0.8	3	0.9
					Phalaborwa-Timbavati Mopaneveld	7	0.5	5	1.5
				Sub-Escarpment Savanna		7	0.5	5	1.5
					KwaZulu-Natal Hinterland Thornveld	2	0.1	1	0.3
					Ngongoni Veld	2	0.1	2	0.6
					Eastern Valley Bushveld	3	0.2	2	0.6
Bathyergus	89	18
			Azonal Vegetation			9	10.1	2	11.1
				Inland Saline Vegetation		3	3.4	1	5.6
					Namaqualand Salt Pans	3	3.4	1	5.6
				Seashore Vegetation		6	6.7	1	5.6
					Namaqualand Seashore Vegetation	6	6.7	1	5.6
			Fynbos			59	66.3	13	72.2
				Eastern Fynbos-Renosterveld		13	14.6	1	5.6
					Garden Route Shale Fynbos	13	14.6	1	5.6
				Northwest Fynbos		14	15.7	3	16.7
					Leipoldtville Sand Fynbos	8	9	1	5.6
					Olifants Sandstone Fynbos	5	5.6	1	5.6
					Cederberg Sandstone Fynbos	1	1.1	1	5.6
				South Strandveld		1	1.1	1	5.6
					Groot Brak Dune Strandveld	1	1.1	1	5.6
				Southwest Fynbos		5	5.6	2	11.1
					Hopefield Sand Fynbos	2	2.2	1	5.6
					Cape Flats Sand Fynbos	3	3.4	1	5.6
				West Coast Renosterveld		2	2.2	2	11.1
					Swartland Granite Renosterveld	2	2.2	2	11.1
				West Strandveld		24	27	4	22.2
					Lambert's Bay Strandveld	8	9	1	5.6
					Saldanha Flats Strandveld	6	6.7	1	5.6
					Langebaan Dune Strandveld	6	6.7	1	5.6
					Cape Flats Dune Strandveld	4	4.5	1	5.6
			Succulent Karoo			21	23.6	3	16.7
				Namaqualand Hardeveld		11	12.4	1	5.6
					Namaqualand Heuweltjieveld	11	12.4	1	5.6
				Namaqualand Sandveld		5	5.6	1	5.6
					Namaqualand Strandveld	5	5.6	1	5.6
				Richtersveld		5	5.6	1	5.6
					Lekkersing Succulent Shrubland	5	5.6	1	5.6
Cricetomys	30	8
			Savanna			30	100	8	100
				Central Bushveld		22	73.3	5	62.5
					Waterberg Mountain Bushveld	1	3.3	1	12.5
					Makhado Sweet Bushveld	6	20	1	12.5
					Soutpansberg Mountain Bushveld	15	50	3	37.5
				Lowveld		8	26.7	3	37.5
					Granite Lowveld	1	3.3	1	12.5
					Tzaneen Sour Bushveld	7	23.3	2	25
Cryptomys	915	200
			Albany Thicket			10	1.1	3	1.5
				Albany Thicket		10	1.1	3	1.5
					Great Fish Noorsveld	2	0.2	1	0.5
					Camdebo Escarpment Thicket	1	0.1	1	0.5
					Sundays Thicket	7	0.8	1	0.5
			Azonal Vegetation			18	2	5	2.5
				Alluvial Vegetation		14	1.5	3	1.5
					Highveld Alluvial Vegetation	14	1.5	3	1.5
				Estuarine Vegetation		3	0.3	1	0.5
					Cape Estuarine Salt Marshes	3	0.3	1	0.5
				Inland Saline Vegetation		1	0.1	1	0.5
					Southern Kalahari Mekgacha	1	0.1	1	0.5
			Forests			4	0.4	4	2
				Azonal Forests		1	0.1	1	0.5
					Swamp Forest	1	0.1	1	0.5
				Zonal & Intrazonal Forests		3	0.3	3	1.5
					Southern Mistbelt Forest	1	0.1	1	0.5
					Northern Mistbelt Forest	1	0.1	1	0.5
					Scarp Forest	1	0.1	1	0.5
			Fynbos			78	8.5	20	10
				East Coast Renosterveld		3	0.3	1	0.5
					Breede Shale Renosterveld	3	0.3	1	0.5
				Eastern Fynbos-Renosterveld		23	2.5	2	1
					Garden Route Shale Fynbos	23	2.5	2	1
				Karoo Renosterveld		1	0.1	1	0.5
					Hantam Plateau Dolerite Renosterveld	1	0.1	1	0.5
				Northwest Fynbos		20	2.2	7	3.5
					Northern Inland Shale Band Vegetation	1	0.1	1	0.5
					Leipoldtville Sand Fynbos	8	0.9	1	0.5
					Olifants Sandstone Fynbos	3	0.3	1	0.5
					Cederberg Sandstone Fynbos	6	0.7	3	1.5
					North Hex Sandstone Fynbos	2	0.2	1	0.5
				Southern Fynbos		2	0.2	1	0.5
					South Langeberg Sandstone Fynbos	2	0.2	1	0.5
				Southwest Fynbos		13	1.4	5	2.5
					Breede Alluvium Fynbos	6	0.7	1	0.5
					Hopefield Sand Fynbos	3	0.3	2	1
					Boland Granite Fynbos	2	0.2	1	0.5
					Kogelberg Sandstone Fynbos	2	0.2	1	0.5
				West Coast Renosterveld		11	1.2	1	0.5
					Swartland Shale Renosterveld	11	1.2	1	0.5
				West Strandveld		5	0.5	2	1
					Langebaan Dune Strandveld	4	0.4	1	0.5
					Cape Flats Dune Strandveld	1	0.1	1	0.5
			Grassland			270	29.5	62	31
				Drakensberg Grassland		3	0.3	2	1
					Southern Drakensberg Highland Grassland	3	0.3	2	1
				Dry Highveld Grassland		115	12.6	18	9
					Vaal-Vet Sandy Grassland	32	3.5	7	3.5
					Vredefort Dome Granite Grassland	2	0.2	1	0.5
					Western Highveld Sandy Grassland	4	0.4	1	0.5
					Carletonville Dolomite Grassland	60	6.6	7	3.5
					Besemkaree Koppies Shrubland	1	0.1	1	0.5
					Central Free State Grassland	16	1.7	1	0.5
				Mesic Highveld Grassland		138	15.1	35	17.5
					Egoli Granite Grassland	8	0.9	2	1
					Rand Highveld Grassland	41	4.5	10	5
					Eastern Highveld Grassland	2	0.2	1	0.5
					Wakkerstroom Montane Grassland	14	1.5	3	1.5
					KaNgwane Montane Grassland	4	0.4	2	1
					Lydenburg Montane Grassland	10	1.1	4	2
					Lydenburg Thornveld	1	0.1	1	0.5
					Northern Escarpment Dolomite Grassland	10	1.1	2	1
					Northern Escarpment Quartzite Sourveld	17	1.9	2	1
					Waterberg-Magaliesberg Summit Sourveld	1	0.1	1	0.5
					Eastern Free State Clay Grassland	7	0.8	1	0.5
					Soweto Highveld Grassland	19	2.1	5	2.5
					Tsakane Clay Grassland	4	0.4	1	0.5
				Sub-Escarpment Grassland		14	1.5	7	3.5
					Northern Zululand Mistbelt Grassland	5	0.5	2	1
					Ithala Quartzite Sourveld	2	0.2	1	0.5
					Northern KwaZulu-Natal Moist Grassland	1	0.1	1	0.5
					Midlands Mistbelt Grassland	6	0.7	3	1.5
			Indian Ocean Coastal Belt			20	2.2	10	5
				Indian Ocean Coastal Belt		20	2.2	10	5
					Maputaland Coastal Belt	4	0.4	3	1.5
					KwaZulu-Natal Coastal Belt	13	1.4	6	3
					Transkei Coastal Belt	3	0.3	1	0.5
			Nama-Karoo			7	0.8	6	3
				Lower Karoo		1	0.1	1	0.5
					Gamka Karoo	1	0.1	1	0.5
				Upper Karoo		6	0.7	5	2.5
					Western Upper Karoo	2	0.2	1	0.5
					Upper Karoo Hardeveld	1	0.1	1	0.5
					Northern Upper Karoo	1	0.1	1	0.5
					Eastern Upper Karoo	2	0.2	2	1
			Savanna			491	53.7	84	42
				Central Bushveld		320	35	47	23.5
					Dwaalboom Thornveld	2	0.2	2	1
					Andesite Mountain Bushveld	6	0.7	2	1
					Central Sandy Bushveld	36	3.9	3	1.5
					Loskop Mountain Bushveld	8	0.9	1	0.5
					Loskop Thornveld	3	0.3	1	0.5
					Springbokvlakte Thornveld	5	0.5	3	1.5
					Western Sandy Bushveld	5	0.5	2	1
					Waterberg Mountain Bushveld	29	3.2	6	3
					Roodeberg Bushveld	8	0.9	3	1.5
					Limpopo Sweet Bushveld	5	0.5	2	1
					Soutpansberg Mountain Bushveld	43	4.7	3	1.5
					Polokwane Plateau Bushveld	4	0.4	1	0.5
					Dwarsberg-Swartruggens Mountain Bushveld	2	0.2	1	0.5
					Marikana Thornveld	36	3.9	11	5.5
					Moot Plains Bushveld	118	12.9	3	1.5
					Gold Reef Mountain Bushveld	10	1.1	3	1.5
				Eastern Kalahari Bushveld		27	3	11	5.5
					Molopo Bushveld	3	0.3	2	1
					Kimberley Thornveld	8	0.9	4	2
					Ghaap Plateau Vaalbosveld	12	1.3	3	1.5
					Kuruman Thornveld	4	0.4	2	1
				Kalahari Duneveld		6	0.7	2	1
					Gordonia Duneveld	6	0.7	2	1
				Lowveld		100	10.9	15	7.5
					Swaziland Sour Bushveld	11	1.2	1	0.5
					Nwambyia-Pumbe Sandy Bushveld	1	0.1	1	0.5
					Granite Lowveld	40	4.4	4	2
					Tshokwane-Hlane Basalt Lowveld	1	0.1	1	0.5
					Tzaneen Sour Bushveld	45	4.9	7	3.5
					Legogote Sour Bushveld	2	0.2	1	0.5
				Mopane		19	2.1	6	3
					Musina Mopane Bushveld	9	1	3	1.5
					Limpopo Ridge Bushveld	1	0.1	1	0.5
					Tsende Mopaneveld	9	1	2	1
				Sub-Escarpment Savanna		19	2.1	3	1.5
					KwaZulu-Natal Hinterland Thornveld	5	0.5	1	0.5
					Ngongoni Veld	5	0.5	1	0.5
					Bhisho Thornveld	9	1	1	0.5
			Succulent Karoo			17	1.9	6	3
				Namaqualand Hardeveld		7	0.8	3	1.5
					Namaqualand Klipkoppe Shrubland	4	0.4	2	1
					Namaqualand Heuweltjieveld	3	0.3	1	0.5
				Namaqualand Sandveld		8	0.9	1	0.5
					Namaqualand Strandveld	8	0.9	1	0.5
				Rainshadow Valley Karoo		1	0.1	1	0.5
					Little Karoo Quartz Vygieveld	1	0.1	1	0.5
				Trans-Escarpment Succulent Karoo		1	0.1	1	0.5
					Hantam Karoo	1	0.1	1	0.5
Dasymys	72	26
			Forests			4	5.6	2	7.7
				Zonal & Intrazonal Forests		4	5.6	2	7.7
					Southern Afrotemperate Forest	3	4.2	1	3.8
					Northern Coastal Forest	1	1.4	1	3.8
			Fynbos			2	2.8	1	3.8
				Southwest Fynbos		2	2.8	1	3.8
					Breede Alluvium Fynbos	2	2.8	1	3.8
			Grassland			6	8.3	3	11.5
				Mesic Highveld Grassland		6	8.3	3	11.5
					Wakkerstroom Montane Grassland	3	4.2	1	3.8
					KaNgwane Montane Grassland	2	2.8	1	3.8
					Lydenburg Thornveld	1	1.4	1	3.8
			Indian Ocean Coastal Belt			4	5.6	2	7.7
				Indian Ocean Coastal Belt		4	5.6	2	7.7
					KwaZulu-Natal Coastal Belt	1	1.4	1	3.8
					Transkei Coastal Belt	3	4.2	1	3.8
			Savanna			56	77.8	18	69.2
				Central Bushveld		31	43.1	10	38.5
					Central Sandy Bushveld	2	2.8	1	3.8
					Loskop Mountain Bushveld	1	1.4	1	3.8
					Waterberg Mountain Bushveld	16	22.2	3	11.5
					Makhado Sweet Bushveld	1	1.4	1	3.8
					Soutpansberg Mountain Bushveld	7	9.7	1	3.8
					Sekhukhune Mountain Bushveld	1	1.4	1	3.8
					Marikana Thornveld	3	4.2	2	7.7
				Lowveld		25	34.7	8	30.8
					Makuleke Sandy Bushveld	10	13.9	2	7.7
					Swaziland Sour Bushveld	5	6.9	3	11.5
					Granite Lowveld	1	1.4	1	3.8
					Tzaneen Sour Bushveld	8	11.1	1	3.8
					Legogote Sour Bushveld	1	1.4	1	3.8
Dendromus	251	108
			Albany Thicket			3	1.2	2	1.9
				Albany Thicket		3	1.2	2	1.9
					Camdebo Escarpment Thicket	1	0.4	1	0.9
					Sundays Thicket	2	0.8	1	0.9
			Azonal Vegetation			10	4	4	3.7
				Alluvial Vegetation		9	3.6	3	2.8
					Fynbos Riparian Vegetation	4	1.6	1	0.9
					Upper Gariep Alluvial Vegetation	4	1.6	1	0.9
					Subtropical Alluvial Vegetation	1	0.4	1	0.9
				Seashore Vegetation		1	0.4	1	0.9
					Subtropical Seashore Vegetation	1	0.4	1	0.9
			Forests			12	4.8	5	4.6
				Zonal & Intrazonal Forests		12	4.8	5	4.6
					Southern Afrotemperate Forest	8	3.2	2	1.9
					Southern Mistbelt Forest	2	0.8	1	0.9
					Northern Mistbelt Forest	1	0.4	1	0.9
					Scarp Forest	1	0.4	1	0.9
			Fynbos			27	10.8	11	10.2
				East Coast Renosterveld		4	1.6	1	0.9
					Breede Shale Renosterveld	4	1.6	1	0.9
				Eastern Fynbos-Renosterveld		2	0.8	2	1.9
					Garden Route Shale Fynbos	1	0.4	1	0.9
					South Outeniqua Sandstone Fynbos	1	0.4	1	0.9
				Northwest Fynbos		8	3.2	2	1.9
					Leipoldtville Sand Fynbos	1	0.4	1	0.9
					Cederberg Sandstone Fynbos	7	2.8	1	0.9
				South Strandveld		1	0.4	1	0.9
					Groot Brak Dune Strandveld	1	0.4	1	0.9
				Southern Fynbos		2	0.8	1	0.9
					South Langeberg Sandstone Fynbos	2	0.8	1	0.9
				Southwest Fynbos		6	2.4	2	1.9
					Breede Alluvium Fynbos	6	2.4	2	1.9
				West Strandveld		1	0.4	1	0.9
					Langebaan Dune Strandveld	1	0.4	1	0.9
				Western Fynbos-Renosterveld		3	1.2	1	0.9
					North Kammanassie Sandstone Fynbos	3	1.2	1	0.9
			Grassland			68	27.1	32	29.6
				Drakensberg Grassland		6	2.4	2	1.9
					Northern Drakensberg Highland Grassland	4	1.6	1	0.9
					uKhahlamba Basalt Grassland	2	0.8	1	0.9
				Dry Highveld Grassland		9	3.6	6	5.6
					Vaal-Vet Sandy Grassland	1	0.4	1	0.9
					Western Highveld Sandy Grassland	3	1.2	1	0.9
					Carletonville Dolomite Grassland	4	1.6	3	2.8
					Aliwal North Dry Grassland	1	0.4	1	0.9
				Mesic Highveld Grassland		44	17.5	20	18.5
					Zastron Moist Grassland	1	0.4	1	0.9
					Egoli Granite Grassland	2	0.8	1	0.9
					Rand Highveld Grassland	2	0.8	2	1.9
					Eastern Highveld Grassland	1	0.4	1	0.9
					KaNgwane Montane Grassland	10	4	4	3.7
					Lydenburg Montane Grassland	1	0.4	1	0.9
					Northern Escarpment Dolomite Grassland	4	1.6	1	0.9
					Northern Escarpment Quartzite Sourveld	3	1.2	2	1.9
					Northern Escarpment Afromontane Fynbos	1	0.4	1	0.9
					Woodbush Granite Grassland	17	6.8	4	3.7
					Soweto Highveld Grassland	2	0.8	2	1.9
				Sub-Escarpment Grassland		9	3.6	4	3.7
					Drakensberg Foothill Moist Grassland	2	0.8	2	1.9
					Bedford Dry Grassland	1	0.4	1	0.9
					Northern KwaZulu-Natal Moist Grassland	6	2.4	1	0.9
			Indian Ocean Coastal Belt			40	15.9	6	5.6
				Indian Ocean Coastal Belt		40	15.9	6	5.6
					Maputaland Coastal Belt	1	0.4	1	0.9
					KwaZulu-Natal Coastal Belt	14	5.6	3	2.8
					Pondoland-Ugu Sandstone Coastal Sourveld	1	0.4	1	0.9
					Transkei Coastal Belt	24	9.6	1	0.9
			Nama-Karoo			1	0.4	1	0.9
				Lower Karoo		1	0.4	1	0.9
					Gamka Karoo	1	0.4	1	0.9
			Savanna			90	35.9	47	43.5
				Central Bushveld		38	15.1	21	19.4
					Gauteng Shale Mountain Bushveld	1	0.4	1	0.9
					Andesite Mountain Bushveld	1	0.4	1	0.9
					Central Sandy Bushveld	7	2.8	2	1.9
					Loskop Mountain Bushveld	5	2	3	2.8
					Springbokvlakte Thornveld	2	0.8	1	0.9
					Waterberg Mountain Bushveld	4	1.6	2	1.9
					Makhado Sweet Bushveld	1	0.4	1	0.9
					Mamabolo Mountain Bushveld	3	1.2	1	0.9
					Marikana Thornveld	11	4.4	8	7.4
					Gold Reef Mountain Bushveld	3	1.2	1	0.9
				Eastern Kalahari Bushveld		4	1.6	4	3.7
					Molopo Bushveld	3	1.2	3	2.8
					Kuruman Thornveld	1	0.4	1	0.9
				Lowveld		31	12.4	17	15.7
					Makuleke Sandy Bushveld	2	0.8	1	0.9
					Malelane Mountain Bushveld	6	2.4	1	0.9
					Swaziland Sour Bushveld	5	2	3	2.8
					Tembe Sandy Bushveld	1	0.4	1	0.9
					Western Maputaland Clay Bushveld	1	0.4	1	0.9
					Makatini Clay Thicket	3	1.2	1	0.9
					Northern Zululand Sourveld	1	0.4	1	0.9
					Zululand Lowveld	1	0.4	1	0.9
					Granite Lowveld	6	2.4	4	3.7
					Tshokwane-Hlane Basalt Lowveld	1	0.4	1	0.9
					Tzaneen Sour Bushveld	2	0.8	1	0.9
					Legogote Sour Bushveld	2	0.8	1	0.9
				Mopane		1	0.4	1	0.9
					Limpopo Ridge Bushveld	1	0.4	1	0.9
				Sub-Escarpment Savanna		16	6.4	4	3.7
					KwaZulu-Natal Hinterland Thornveld	2	0.8	1	0.9
					Ngongoni Veld	11	4.4	1	0.9
					Bhisho Thornveld	3	1.2	2	1.9
Desmodillus	415	66
			Albany Thicket			13	3.1	3	4.5
				Albany Thicket		13	3.1	3	4.5
					Camdebo Escarpment Thicket	10	2.4	1	1.5
					Sundays Thicket	3	0.7	2	3
			Azonal Vegetation			68	16.4	10	15.2
				Alluvial Vegetation		61	14.7	5	7.6
					Lower Gariep Alluvial Vegetation	8	1.9	2	3
					Upper Gariep Alluvial Vegetation	53	12.8	3	4.5
				Inland Saline Vegetation		7	1.7	5	7.6
					Namaqualand Riviere	2	0.5	1	1.5
					Namaqualand Salt Pans	1	0.2	1	1.5
					Southern Kalahari Mekgacha	3	0.7	2	3
					Southern Karoo Riviere	1	0.2	1	1.5
			Desert			1	0.2	1	1.5
				Gariep Desert		1	0.2	1	1.5
					Noms Mountain Desert	1	0.2	1	1.5
			Fynbos			3	0.7	1	1.5
				Karoo Renosterveld		3	0.7	1	1.5
					Hantam Plateau Dolerite Renosterveld	3	0.7	1	1.5
			Grassland			52	12.5	6	9.1
				Dry Highveld Grassland		52	12.5	6	9.1
					Xhariep Karroid Grassland	7	1.7	1	1.5
					Besemkaree Koppies Shrubland	43	10.4	4	6.1
					Winburg Grassy Shrubland	2	0.5	1	1.5
			Nama-Karoo			174	41.9	21	31.8
				Bushmanland		72	17.3	13	19.7
					Lower Gariep Broken Veld	6	1.4	2	3
					Bushmanland Arid Grassland	44	10.6	8	12.1
					Kalahari Karroid Shrubland	19	4.6	2	3
					Bushmanland Basin Shrubland	3	0.7	1	1.5
				Upper Karoo		102	24.6	8	12.1
					Western Upper Karoo	1	0.2	1	1.5
					Northern Upper Karoo	12	2.9	2	3
					Eastern Upper Karoo	89	21.4	5	7.6
			Savanna			77	18.6	15	22.7
				Eastern Kalahari Bushveld		69	16.6	10	15.2
					Molopo Bushveld	1	0.2	1	1.5
					Gordonia Plains Shrubland	1	0.2	1	1.5
					Kimberley Thornveld	18	4.3	3	4.5
					Schmidtsdrif Thornveld	5	1.2	1	1.5
					Ghaap Plateau Vaalbosveld	13	3.1	2	3
					Kuruman Thornveld	31	7.5	2	3
				Kalahari Duneveld		8	1.9	5	7.6
					Gordonia Duneveld	5	1.2	2	3
					Gordonia Kameeldoring Bushveld	2	0.5	2	3
					Auob Duneveld	1	0.2	1	1.5
			Succulent Karoo			27	6.5	9	13.6
				Knersvlakte		1	0.2	1	1.5
					Vanrhynsdorp Gannabosveld	1	0.2	1	1.5
				Namaqualand Hardeveld		5	1.2	4	6.1
					Namaqualand Klipkoppe Shrubland	3	0.7	2	3
					Namaqualand Heuweltjieveld	2	0.5	2	3
				Namaqualand Sandveld		3	0.7	2	3
					Namaqualand Strandveld	3	0.7	2	3
				Rainshadow Valley Karoo		7	1.7	1	1.5
					Tanqua Karoo	7	1.7	1	1.5
				Richtersveld		11	2.7	1	1.5
					Bushmanland Inselberg Shrubland	11	2.7	1	1.5
Georhychus	83	23
			Albany Thicket			3	3.6	2	8.7
				Albany Thicket		3	3.6	2	8.7
					Gamtoos Thicket	1	1.2	1	4.3
					Sundays Thicket	2	2.4	1	4.3
			Azonal Vegetation			14	16.9	2	8.7
				Alluvial Vegetation		2	2.4	1	4.3
					Fynbos Riparian Vegetation	2	2.4	1	4.3
				Seashore Vegetation		12	14.5	1	4.3
					Cape Seashore Vegetation	12	14.5	1	4.3
			Forests			1	1.2	1	4.3
				Zonal & Intrazonal Forests		1	1.2	1	4.3
					Southern Afrotemperate Forest	1	1.2	1	4.3
			Fynbos			58	69.9	13	56.5
				East Coast Renosterveld		34	41	2	8.7
					Breede Alluvium Renosterveld	32	38.6	1	4.3
					Breede Shale Renosterveld	2	2.4	1	4.3
				Eastern Fynbos-Renosterveld		5	6	3	13
					Garden Route Shale Fynbos	1	1.2	1	4.3
					South Outeniqua Sandstone Fynbos	1	1.2	1	4.3
					Tsitsikamma Sandstone Fynbos	3	3.6	1	4.3
				Northwest Fynbos		3	3.6	2	8.7
					Olifants Sandstone Fynbos	2	2.4	1	4.3
					Cederberg Sandstone Fynbos	1	1.2	1	4.3
				Southwest Fynbos		10	12	4	17.4
					Breede Alluvium Fynbos	7	8.4	2	8.7
					Boland Granite Fynbos	1	1.2	1	4.3
					Peninsula Sandstone Fynbos	2	2.4	1	4.3
				West Coast Renosterveld		2	2.4	1	4.3
					Swartland Granite Renosterveld	2	2.4	1	4.3
				Western Fynbos-Renosterveld		4	4.8	1	4.3
					Ceres Shale Renosterveld	4	4.8	1	4.3
			Grassland			7	8.4	5	21.7
				Mesic Highveld Grassland		7	8.4	5	21.7
					Eastern Highveld Grassland	1	1.2	1	4.3
					Wakkerstroom Montane Grassland	4	4.8	2	8.7
					Lydenburg Montane Grassland	2	2.4	2	8.7
Gerbilliscus	1908	357
			Azonal Vegetation			92	4.8	11	3.1
				Alluvial Vegetation		60	3.1	8	2.2
					Lower Gariep Alluvial Vegetation	34	1.8	2	0.6
					Upper Gariep Alluvial Vegetation	9	0.5	2	0.6
					Highveld Alluvial Vegetation	10	0.5	2	0.6
					Subtropical Alluvial Vegetation	7	0.4	2	0.6
				Freshwater Wetlands		1	0.1	1	0.3
					Subtropical Freshwater Wetlands	1	0.1	1	0.3
				Inland Saline Vegetation		2	0.1	1	0.3
					Southern Kalahari Mekgacha	2	0.1	1	0.3
				Seashore Vegetation		29	1.5	1	0.3
					Subtropical Seashore Vegetation	29	1.5	1	0.3
			Desert			1	0.1	1	0.3
				Gariep Desert		1	0.1	1	0.3
					Noms Mountain Desert	1	0.1	1	0.3
			Forests			11	0.6	3	0.8
				Azonal Forests		2	0.1	2	0.6
					Lowveld Riverine Forest	2	0.1	2	0.6
				Zonal & Intrazonal Forests		9	0.5	1	0.3
					Sand Forest	9	0.5	1	0.3
			Fynbos			66	3.5	10	2.8
				East Coast Renosterveld		25	1.3	3	0.8
					Central R1ens Shale Renosterveld	9	0.5	1	0.3
					Eastern R1ens Shale Renosterveld	12	0.6	1	0.3
					Breede Shale Renosterveld	4	0.2	1	0.3
				South Strandveld		23	1.2	1	0.3
					Groot Brak Dune Strandveld	23	1.2	1	0.3
				Southern Fynbos		10	0.5	1	0.3
					North Langeberg Sandstone Fynbos	10	0.5	1	0.3
				Southwest Fynbos		4	0.2	1	0.3
					Breede Alluvium Fynbos	4	0.2	1	0.3
				West Coast Renosterveld		1	0.1	1	0.3
					Peninsula Shale Renosterveld	1	0.1	1	0.3
				West Strandveld		3	0.2	3	0.8
					Lambert's Bay Strandveld	1	0.1	1	0.3
					Saldanha Flats Strandveld	1	0.1	1	0.3
					Langebaan Dune Strandveld	1	0.1	1	0.3
			Grassland			393	20.6	73	20.4
				Dry Highveld Grassland		247	12.9	32	9
					Vaal-Vet Sandy Grassland	46	2.4	6	1.7
					Klerksdorp Thornveld	56	2.9	2	0.6
					Western Highveld Sandy Grassland	11	0.6	2	0.6
					Carletonville Dolomite Grassland	87	4.6	17	4.8
					Aliwal North Dry Grassland	4	0.2	1	0.3
					Besemkaree Koppies Shrubland	6	0.3	1	0.3
					Central Free State Grassland	1	0.1	1	0.3
					Winburg Grassy Shrubland	33	1.7	1	0.3
					Western Free State Clay Grassland	3	0.2	1	0.3
				Mesic Highveld Grassland		139	7.3	37	10.4
					Zastron Moist Grassland	9	0.5	2	0.6
					Egoli Granite Grassland	1	0.1	1	0.3
					Rand Highveld Grassland	23	1.2	7	2
					Eastern Highveld Grassland	18	0.9	5	1.4
					Amersfoort Highveld Clay Grassland	2	0.1	1	0.3
					Wakkerstroom Montane Grassland	20	1	2	0.6
					KaNgwane Montane Grassland	2	0.1	1	0.3
					Woodbush Granite Grassland	1	0.1	1	0.3
					Eastern Free State Sandy Grassland	5	0.3	2	0.6
					Basotho Montane Shrubland	5	0.3	1	0.3
					Frankfort Highveld Grassland	2	0.1	2	0.6
					Soweto Highveld Grassland	51	2.7	12	3.4
				Sub-Escarpment Grassland		7	0.4	4	1.1
					Drakensberg Foothill Moist Grassland	1	0.1	1	0.3
					Low Escarpment Moist Grassland	1	0.1	1	0.3
					Northern KwaZulu-Natal Moist Grassland	4	0.2	1	0.3
					Midlands Mistbelt Grassland	1	0.1	1	0.3
			Indian Ocean Coastal Belt			25	1.3	6	1.7
				Indian Ocean Coastal Belt		25	1.3	6	1.7
					Maputaland Coastal Belt	19	1	4	1.1
					Maputaland Wooded Grassland	6	0.3	2	0.6
			Nama-Karoo			78	4.1	10	2.8
				Bushmanland		78	4.1	10	2.8
					Lower Gariep Broken Veld	36	1.9	3	0.8
					Bushmanland Arid Grassland	23	1.2	6	1.7
					Kalahari Karroid Shrubland	19	1	1	0.3
			Savanna			1231	64.5	241	67.5
				Central Bushveld		477	25	108	30.3
					Dwaalboom Thornveld	34	1.8	4	1.1
					Gauteng Shale Mountain Bushveld	1	0.1	1	0.3
					Andesite Mountain Bushveld	6	0.3	4	1.1
					Central Sandy Bushveld	61	3.2	18	5
					Loskop Mountain Bushveld	12	0.6	5	1.4
					Loskop Thornveld	1	0.1	1	0.3
					Springbokvlakte Thornveld	14	0.7	6	1.7
					Western Sandy Bushveld	14	0.7	7	2
					Waterberg Mountain Bushveld	88	4.6	13	3.6
					Roodeberg Bushveld	28	1.5	6	1.7
					Limpopo Sweet Bushveld	122	6.4	6	1.7
					Makhado Sweet Bushveld	20	1	13	3.6
					Soutpansberg Mountain Bushveld	20	1	4	1.1
					Polokwane Plateau Bushveld	2	0.1	1	0.3
					Mamabolo Mountain Bushveld	1	0.1	1	0.3
					Poung Dolomite Mountain Bushveld	1	0.1	1	0.3
					Sekhukhune Plains Bushveld	2	0.1	1	0.3
					Sekhukhune Mountain Bushveld	1	0.1	1	0.3
					Zeerust Thornveld	13	0.7	3	0.8
					Dwarsberg-Swartruggens Mountain Bushveld	12	0.6	2	0.6
					Marikana Thornveld	14	0.7	6	1.7
					Moot Plains Bushveld	8	0.4	2	0.6
					Gold Reef Mountain Bushveld	2	0.1	2	0.6
				Eastern Kalahari Bushveld		135	7.1	20	5.6
					Mafikeng Bushveld	3	0.2	2	0.6
					Kuruman Mountain Bushveld	6	0.3	1	0.3
					Molopo Bushveld	10	0.5	3	0.8
					Olifantshoek Plains Thornveld	1	0.1	1	0.3
					Schweizer-Reneke Bushveld	2	0.1	1	0.3
					Kimberley Thornveld	70	3.7	7	2
					Ghaap Plateau Vaalbosveld	27	1.4	3	0.8
					Kuruman Thornveld	16	0.8	2	0.6
				Kalahari Duneveld		18	0.9	4	1.1
					Gordonia Duneveld	6	0.3	2	0.6
					Gordonia Kameeldoring Bushveld	11	0.6	1	0.3
					Auob Duneveld	1	0.1	1	0.3
				Lowveld		378	19.8	68	19
					Makuleke Sandy Bushveld	15	0.8	6	1.7
					Malelane Mountain Bushveld	7	0.4	2	0.6
					Swaziland Sour Bushveld	5	0.3	1	0.3
					Northern Lebombo Bushveld	3	0.2	2	0.6
					Tembe Sandy Bushveld	4	0.2	3	0.8
					Nwambyia-Pumbe Sandy Bushveld	1	0.1	1	0.3
					Western Maputaland Clay Bushveld	1	0.1	1	0.3
					Makatini Clay Thicket	6	0.3	1	0.3
					Zululand Lowveld	5	0.3	4	1.1
					Granite Lowveld	108	5.7	23	6.4
					Delagoa Lowveld	9	0.5	3	0.8
					Tshokwane-Hlane Basalt Lowveld	135	7.1	6	1.7
					Gabbro Grassy Bushveld	1	0.1	1	0.3
					Gravelotte Rocky Bushveld	8	0.4	3	0.8
					Tzaneen Sour Bushveld	29	1.5	8	2.2
					Legogote Sour Bushveld	41	2.1	3	0.8
				Mopane		223	11.7	41	11.5
					Musina Mopane Bushveld	26	1.4	8	2.2
					Limpopo Ridge Bushveld	65	3.4	15	4.2
					Mopane Basalt Shrubland	12	0.6	3	0.8
					Tsende Mopaneveld	65	3.4	5	1.4
					Lowveld Rugged Mopaneveld	48	2.5	5	1.4
					Phalaborwa-Timbavati Mopaneveld	7	0.4	5	1.4
			Succulent Karoo			11	0.6	2	0.6
				Namaqualand Sandveld		8	0.4	1	0.3
					Namaqualand Strandveld	8	0.4	1	0.3
				Rainshadow Valley Karoo		3	0.2	1	0.3
					Robertson Karoo	3	0.2	1	0.3
Gerbillurus	964	85
			Albany Thicket			54	5.6	2	2.4
				Albany Thicket		54	5.6	2	2.4
					Camdebo Escarpment Thicket	47	4.9	1	1.2
					Sundays Thicket	7	0.7	1	1.2
			Azonal Vegetation			201	20.9	9	10.6
				Alluvial Vegetation		180	18.7	4	4.7
					Fynbos Riparian Vegetation	1	0.1	1	1.2
					Lower Gariep Alluvial Vegetation	41	4.3	1	1.2
					Upper Gariep Alluvial Vegetation	138	14.3	2	2.4
				Inland Saline Vegetation		12	1.2	4	4.7
					Namaqualand Riviere	6	0.6	2	2.4
					Southern Kalahari Mekgacha	1	0.1	1	1.2
					Southern Karoo Riviere	5	0.5	1	1.2
				Seashore Vegetation		9	0.9	1	1.2
					Namaqualand Seashore Vegetation	9	0.9	1	1.2
			Desert			5	0.5	2	2.4
				Gariep Desert		5	0.5	2	2.4
					Noms Mountain Desert	5	0.5	2	2.4
			Fynbos			15	1.6	7	8.2
				Karoo Renosterveld		3	0.3	1	1.2
					Roggeveld Shale Renosterveld	3	0.3	1	1.2
				Northwest Fynbos		5	0.5	2	2.4
					Swartruggens Quartzite Fynbos	1	0.1	1	1.2
					Cederberg Sandstone Fynbos	4	0.4	1	1.2
				Southwest Fynbos		2	0.2	2	2.4
					Hopefield Sand Fynbos	2	0.2	2	2.4
				West Strandveld		5	0.5	2	2.4
					Lambert's Bay Strandveld	1	0.1	1	1.2
					Langebaan Dune Strandveld	4	0.4	1	1.2
			Grassland			17	1.8	3	3.5
				Dry Highveld Grassland		16	1.7	2	2.4
					Besemkaree Koppies Shrubland	16	1.7	2	2.4
				Sub-Escarpment Grassland		1	0.1	1	1.2
					Bedford Dry Grassland	1	0.1	1	1.2
			Nama-Karoo			288	29.9	24	28.2
				Bushmanland		207	21.5	18	21.2
					Lower Gariep Broken Veld	48	5	3	3.5
					Bushmanland Arid Grassland	115	11.9	10	11.8
					Kalahari Karroid Shrubland	6	0.6	1	1.2
					Bushmanland Basin Shrubland	38	3.9	4	4.7
				Lower Karoo		18	1.9	1	1.2
					Gamka Karoo	18	1.9	1	1.2
				Upper Karoo		63	6.5	5	5.9
					Western Upper Karoo	2	0.2	1	1.2
					Northern Upper Karoo	37	3.8	1	1.2
					Eastern Upper Karoo	24	2.5	3	3.5
			Savanna			144	14.9	19	22.4
				Central Bushveld		4	0.4	2	2.4
					Springbokvlakte Thornveld	1	0.1	1	1.2
					Soutpansberg Mountain Bushveld	3	0.3	1	1.2
				Eastern Kalahari Bushveld		19	2	5	5.9
					Molopo Bushveld	3	0.3	3	3.5
					Schmidtsdrif Thornveld	15	1.6	1	1.2
					Ghaap Plateau Vaalbosveld	1	0.1	1	1.2
				Kalahari Duneveld		100	10.4	7	8.2
					Gordonia Duneveld	28	2.9	3	3.5
					Gordonia Kameeldoring Bushveld	60	6.2	2	2.4
					Auob Duneveld	12	1.2	2	2.4
				Mopane		21	2.2	5	5.9
					Musina Mopane Bushveld	21	2.2	5	5.9
			Succulent Karoo			240	24.9	19	22.4
				Knersvlakte		6	0.6	1	1.2
					Vanrhynsdorp Gannabosveld	6	0.6	1	1.2
				Namaqualand Hardeveld		90	9.3	6	7.1
					Namaqualand Klipkoppe Shrubland	58	6	3	3.5
					Namaqualand Blomveld	1	0.1	1	1.2
					Namaqualand Heuweltjieveld	31	3.2	2	2.4
				Namaqualand Sandveld		61	6.3	5	5.9
					Southern Richtersveld Yellow Duneveld	26	2.7	1	1.2
					Namaqualand Strandveld	20	2.1	3	3.5
					Namaqualand Coastal Duneveld	15	1.6	1	1.2
				Rainshadow Valley Karoo		17	1.8	2	2.4
					Tanqua Karoo	13	1.3	1	1.2
					Robertson Karoo	4	0.4	1	1.2
				Richtersveld		47	4.9	3	3.5
					Bushmanland Inselberg Shrubland	26	2.7	1	1.2
					Lekkersing Succulent Shrubland	21	2.2	2	2.4
				Trans-Escarpment Succulent Karoo		19	2	2	2.4
					Hantam Karoo	19	2	2	2.4
Grammomys	88	35
			Azonal Vegetation			1	1.1	1	2.9
				Alluvial Vegetation		1	1.1	1	2.9
					Subtropical Alluvial Vegetation	1	1.1	1	2.9
			Forests			31	35.2	9	25.7
				Zonal & Intrazonal Forests		31	35.2	9	25.7
					Southern Afrotemperate Forest	2	2.3	2	5.7
					Southern Mistbelt Forest	4	4.5	2	5.7
					Northern Mistbelt Forest	16	18.2	2	5.7
					Scarp Forest	6	6.8	1	2.9
					Northern Coastal Forest	3	3.4	2	5.7
			Grassland			12	13.6	7	20
				Drakensberg Grassland		1	1.1	1	2.9
					Amathole Montane Grassland	1	1.1	1	2.9
				Mesic Highveld Grassland		8	9.1	4	11.4
					Northern Escarpment Quartzite Sourveld	2	2.3	1	2.9
					Woodbush Granite Grassland	6	6.8	3	8.6
				Sub-Escarpment Grassland		3	3.4	2	5.7
					Northern Zululand Mistbelt Grassland	2	2.3	1	2.9
					Ithala Quartzite Sourveld	1	1.1	1	2.9
			Indian Ocean Coastal Belt			15	17	4	11.4
				Indian Ocean Coastal Belt		15	17	4	11.4
					Maputaland Coastal Belt	3	3.4	2	5.7
					KwaZulu-Natal Coastal Belt	1	1.1	1	2.9
					Transkei Coastal Belt	11	12.5	1	2.9
			Savanna			29	33	14	40
				Central Bushveld		6	6.8	3	8.6
					Soutpansberg Mountain Bushveld	1	1.1	1	2.9
					Polokwane Plateau Bushveld	3	3.4	1	2.9
					Mamabolo Mountain Bushveld	2	2.3	1	2.9
				Lowveld		17	19.3	7	20
					Southern Lebombo Bushveld	2	2.3	1	2.9
					Tembe Sandy Bushveld	7	8	1	2.9
					Western Maputaland Clay Bushveld	1	1.1	1	2.9
					Zululand Lowveld	2	2.3	2	5.7
					Granite Lowveld	4	4.5	1	2.9
					Tzaneen Sour Bushveld	1	1.1	1	2.9
				Mopane		2	2.3	2	5.7
					Limpopo Ridge Bushveld	2	2.3	2	5.7
				Sub-Escarpment Savanna		4	4.5	2	5.7
					Ngongoni Veld	3	3.4	1	2.9
					Bhisho Thornveld	1	1.1	1	2.9
Graphiurus	261	141
			Albany Thicket			12	4.6	3	2.1
				Albany Thicket		12	4.6	3	2.1
					Buffels Thicket	2	0.8	1	0.7
					Camdebo Escarpment Thicket	1	0.4	1	0.7
					Gamtoos Thicket	9	3.4	1	0.7
			Azonal Vegetation			10	3.8	2	1.4
				Alluvial Vegetation		10	3.8	2	1.4
					Upper Gariep Alluvial Vegetation	9	3.4	1	0.7
					Subtropical Alluvial Vegetation	1	0.4	1	0.7
			Forests			22	8.4	9	6.4
				Zonal & Intrazonal Forests		22	8.4	9	6.4
					Southern Afrotemperate Forest	2	0.8	1	0.7
					Southern Mistbelt Forest	14	5.4	2	1.4
					Northern Mistbelt Forest	4	1.5	4	2.8
					Scarp Forest	1	0.4	1	0.7
					Northern Coastal Forest	1	0.4	1	0.7
			Fynbos			4	1.5	4	2.8
				Eastern Fynbos-Renosterveld		2	0.8	2	1.4
					Garden Route Shale Fynbos	1	0.4	1	0.7
					South Outeniqua Sandstone Fynbos	1	0.4	1	0.7
				Northwest Fynbos		1	0.4	1	0.7
					Northern Inland Shale Band Vegetation	1	0.4	1	0.7
				Western Fynbos-Renosterveld		1	0.4	1	0.7
					North Kammanassie Sandstone Fynbos	1	0.4	1	0.7
			Grassland			71	27.2	38	27
				Drakensberg Grassland		7	2.7	4	2.8
					Southern Drakensberg Highland Grassland	2	0.8	2	1.4
					Northern Drakensberg Highland Grassland	5	1.9	2	1.4
				Dry Highveld Grassland		8	3.1	6	4.3
					Carletonville Dolomite Grassland	6	2.3	5	3.5
					Aliwal North Dry Grassland	2	0.8	1	0.7
				Mesic Highveld Grassland		47	18	23	16.3
					Rand Highveld Grassland	2	0.8	1	0.7
					Wakkerstroom Montane Grassland	7	2.7	2	1.4
					KaNgwane Montane Grassland	4	1.5	4	2.8
					Lydenburg Montane Grassland	2	0.8	2	1.4
					Lydenburg Thornveld	2	0.8	1	0.7
					Northern Escarpment Quartzite Sourveld	9	3.4	5	3.5
					Northern Escarpment Afromontane Fynbos	1	0.4	1	0.7
					Woodbush Granite Grassland	5	1.9	3	2.1
					Waterberg-Magaliesberg Summit Sourveld	1	0.4	1	0.7
					Eastern Free State Sandy Grassland	14	5.4	3	2.1
				Sub-Escarpment Grassland		9	3.4	5	3.5
					East Griqualand Grassland	1	0.4	1	0.7
					Ithala Quartzite Sourveld	1	0.4	1	0.7
					Northern KwaZulu-Natal Moist Grassland	6	2.3	2	1.4
					KwaZulu-Natal Highland Thornveld	1	0.4	1	0.7
			Indian Ocean Coastal Belt			6	2.3	2	1.4
				Indian Ocean Coastal Belt		6	2.3	2	1.4
					KwaZulu-Natal Coastal Belt	2	0.8	1	0.7
					Transkei Coastal Belt	4	1.5	1	0.7
			Nama-Karoo			5	1.9	2	1.4
				Lower Karoo		2	0.8	1	0.7
					Gamka Karoo	2	0.8	1	0.7
				Upper Karoo		3	1.1	1	0.7
					Eastern Upper Karoo	3	1.1	1	0.7
			Savanna			123	47.1	78	55.3
				Central Bushveld		68	26.1	44	31.2
					Dwaalboom Thornveld	1	0.4	1	0.7
					Central Sandy Bushveld	10	3.8	7	5
					Loskop Mountain Bushveld	1	0.4	1	0.7
					Springbokvlakte Thornveld	4	1.5	3	2.1
					Western Sandy Bushveld	2	0.8	1	0.7
					Waterberg Mountain Bushveld	10	3.8	8	5.7
					Roodeberg Bushveld	2	0.8	2	1.4
					Limpopo Sweet Bushveld	1	0.4	1	0.7
					Makhado Sweet Bushveld	1	0.4	1	0.7
					Soutpansberg Mountain Bushveld	8	3.1	2	1.4
					Polokwane Plateau Bushveld	1	0.4	1	0.7
					Mamabolo Mountain Bushveld	1	0.4	1	0.7
					Sekhukhune Mountain Bushveld	1	0.4	1	0.7
					Zeerust Thornveld	1	0.4	1	0.7
					Marikana Thornveld	12	4.6	7	5
					Moot Plains Bushveld	12	4.6	6	4.3
				Eastern Kalahari Bushveld		3	1.1	3	2.1
					Molopo Bushveld	2	0.8	2	1.4
					Kimberley Thornveld	1	0.4	1	0.7
				Lowveld		24	9.2	15	10.6
					Zululand Lowveld	2	0.8	2	1.4
					Granite Lowveld	14	5.4	8	5.7
					Tshokwane-Hlane Basalt Lowveld	1	0.4	1	0.7
					Tzaneen Sour Bushveld	4	1.5	2	1.4
					Legogote Sour Bushveld	3	1.1	2	1.4
				Mopane		17	6.5	12	8.5
					Musina Mopane Bushveld	9	3.4	5	3.5
					Limpopo Ridge Bushveld	3	1.1	2	1.4
					Mopane Basalt Shrubland	3	1.1	3	2.1
					Tsende Mopaneveld	2	0.8	2	1.4
				Sub-Escarpment Savanna		11	4.2	4	2.8
					Ngongoni Veld	9	3.4	3	2.1
					Bhisho Thornveld	2	0.8	1	0.7
			Succulent Karoo			8	3.1	3	2.1
				Namaqualand Hardeveld		2	0.8	2	1.4
					Namaqualand Klipkoppe Shrubland	2	0.8	2	1.4
				Namaqualand Sandveld		6	2.3	1	0.7
					Namaqualand Strandveld	6	2.3	1	0.7
Hystrix	17	15
			Fynbos			1	5.9	1	6.7
				South Strandveld		1	5.9	1	6.7
					Groot Brak Dune Strandveld	1	5.9	1	6.7
			Grassland			3	17.6	3	20
				Dry Highveld Grassland		1	5.9	1	6.7
					Xhariep Karroid Grassland	1	5.9	1	6.7
				Mesic Highveld Grassland		1	5.9	1	6.7
					Rand Highveld Grassland	1	5.9	1	6.7
				Sub-Escarpment Grassland		1	5.9	1	6.7
					Northern Zululand Mistbelt Grassland	1	5.9	1	6.7
			Nama-Karoo			3	17.6	3	20
				Bushmanland		2	11.8	2	13.3
					Bushmanland Arid Grassland	1	5.9	1	6.7
					Bushmanland Basin Shrubland	1	5.9	1	6.7
				Upper Karoo		1	5.9	1	6.7
					Western Upper Karoo	1	5.9	1	6.7
			Savanna			10	58.8	8	53.3
				Central Bushveld		4	23.5	4	26.7
					Andesite Mountain Bushveld	1	5.9	1	6.7
					Limpopo Sweet Bushveld	1	5.9	1	6.7
					Marikana Thornveld	1	5.9	1	6.7
					Moot Plains Bushveld	1	5.9	1	6.7
				Eastern Kalahari Bushveld		4	23.5	2	13.3
					Kimberley Thornveld	4	23.5	2	13.3
				Lowveld		1	5.9	1	6.7
					Tshokwane-Hlane Basalt Lowveld	1	5.9	1	6.7
				Mopane		1	5.9	1	6.7
					Musina Mopane Bushveld	1	5.9	1	6.7
Lemniscomys	341	139
			Azonal Vegetation			4	1.2	2	1.4
				Alluvial Vegetation		1	0.3	1	0.7
					Subtropical Alluvial Vegetation	1	0.3	1	0.7
				Freshwater Wetlands		3	0.9	1	0.7
					Subtropical Freshwater Wetlands	3	0.9	1	0.7
			Forests			5	1.5	2	1.4
				Azonal Forests		1	0.3	1	0.7
					Lowveld Riverine Forest	1	0.3	1	0.7
				Zonal & Intrazonal Forests		4	1.2	1	0.7
					Scarp Forest	4	1.2	1	0.7
			Grassland			36	10.6	14	10.1
				Dry Highveld Grassland		7	2.1	3	2.2
					Carletonville Dolomite Grassland	7	2.1	3	2.2
				Mesic Highveld Grassland		15	4.4	7	5
					Rand Highveld Grassland	4	1.2	3	2.2
					Wakkerstroom Montane Grassland	9	2.6	2	1.4
					Lydenburg Thornveld	1	0.3	1	0.7
					Northern Escarpment Quartzite Sourveld	1	0.3	1	0.7
				Sub-Escarpment Grassland		14	4.1	4	2.9
					Ithala Quartzite Sourveld	8	2.3	1	0.7
					KwaZulu-Natal Highland Thornveld	6	1.8	3	2.2
			Indian Ocean Coastal Belt			4	1.2	1	0.7
				Indian Ocean Coastal Belt		4	1.2	1	0.7
					KwaZulu-Natal Coastal Belt	4	1.2	1	0.7
			Savanna			292	85.6	120	86.3
				Central Bushveld		127	37.2	54	38.8
					Dwaalboom Thornveld	8	2.3	2	1.4
					Central Sandy Bushveld	24	7	13	9.4
					Loskop Mountain Bushveld	3	0.9	3	2.2
					Loskop Thornveld	3	0.9	2	1.4
					Springbokvlakte Thornveld	11	3.2	4	2.9
					Western Sandy Bushveld	4	1.2	1	0.7
					Waterberg Mountain Bushveld	19	5.6	7	5
					Roodeberg Bushveld	10	2.9	2	1.4
					Limpopo Sweet Bushveld	9	2.6	1	0.7
					Makhado Sweet Bushveld	8	2.3	2	1.4
					Soutpansberg Mountain Bushveld	2	0.6	2	1.4
					Mamabolo Mountain Bushveld	1	0.3	1	0.7
					Sekhukhune Mountain Bushveld	3	0.9	2	1.4
					Zeerust Thornveld	3	0.9	2	1.4
					Dwarsberg-Swartruggens Mountain Bushveld	2	0.6	1	0.7
					Marikana Thornveld	7	2.1	6	4.3
					Moot Plains Bushveld	8	2.3	2	1.4
					Gold Reef Mountain Bushveld	2	0.6	1	0.7
				Lowveld		124	36.4	54	38.8
					Makuleke Sandy Bushveld	1	0.3	1	0.7
					Malelane Mountain Bushveld	4	1.2	2	1.4
					Swaziland Sour Bushveld	5	1.5	4	2.9
					Northern Lebombo Bushveld	2	0.6	2	1.4
					Southern Lebombo Bushveld	2	0.6	2	1.4
					Tembe Sandy Bushveld	2	0.6	2	1.4
					Nwambyia-Pumbe Sandy Bushveld	4	1.2	2	1.4
					Makatini Clay Thicket	4	1.2	2	1.4
					Northern Zululand Sourveld	2	0.6	2	1.4
					Zululand Lowveld	6	1.8	3	2.2
					Granite Lowveld	32	9.4	14	10.1
					Delagoa Lowveld	18	5.3	3	2.2
					Tshokwane-Hlane Basalt Lowveld	19	5.6	8	5.8
					Tzaneen Sour Bushveld	17	5	3	2.2
					Legogote Sour Bushveld	6	1.8	4	2.9
				Mopane		30	8.8	10	7.2
					Limpopo Ridge Bushveld	1	0.3	1	0.7
					Mopane Basalt Shrubland	3	0.9	3	2.2
					Tsende Mopaneveld	25	7.3	5	3.6
					Lowveld Rugged Mopaneveld	1	0.3	1	0.7
				Sub-Escarpment Savanna		11	3.2	2	1.4
					Ngongoni Veld	10	2.9	1	0.7
					Eastern Valley Bushveld	1	0.3	1	0.7
Malacothrix	155	29
			Albany Thicket			6	3.9	1	3.4
				Albany Thicket		6	3.9	1	3.4
					Camdebo Escarpment Thicket	6	3.9	1	3.4
			Azonal Vegetation			12	7.7	4	13.8
				Alluvial Vegetation		9	5.8	2	6.9
					Upper Gariep Alluvial Vegetation	9	5.8	2	6.9
				Freshwater Wetlands		1	0.6	1	3.4
					Eastern Temperate Freshwater Wetlands	1	0.6	1	3.4
				Inland Saline Vegetation		2	1.3	1	3.4
					Highveld Salt Pans	2	1.3	1	3.4
			Grassland			56	36.1	11	37.9
				Dry Highveld Grassland		45	29	8	27.6
					Vaal-Vet Sandy Grassland	18	11.6	2	6.9
					Vredefort Dome Granite Grassland	5	3.2	1	3.4
					Xhariep Karroid Grassland	4	2.6	1	3.4
					Besemkaree Koppies Shrubland	15	9.7	3	10.3
					Winburg Grassy Shrubland	3	1.9	1	3.4
				Mesic Highveld Grassland		11	7.1	3	10.3
					Zastron Moist Grassland	5	3.2	1	3.4
					Soweto Highveld Grassland	5	3.2	1	3.4
					Tsakane Clay Grassland	1	0.6	1	3.4
			Nama-Karoo			65	41.9	8	27.6
				Bushmanland		3	1.9	1	3.4
					Bushmanland Arid Grassland	3	1.9	1	3.4
				Upper Karoo		62	40	7	24.1
					Western Upper Karoo	8	5.2	2	6.9
					Eastern Upper Karoo	54	34.8	5	17.2
			Savanna			9	5.8	3	10.3
				Central Bushveld		7	4.5	1	3.4
					Andesite Mountain Bushveld	7	4.5	1	3.4
				Eastern Kalahari Bushveld		2	1.3	2	6.9
					Mafikeng Bushveld	1	0.6	1	3.4
					Kimberley Thornveld	1	0.6	1	3.4
			Succulent Karoo			7	4.5	2	6.9
				Namaqualand Sandveld		6	3.9	1	3.4
					Namaqualand Strandveld	6	3.9	1	3.4
				Rainshadow Valley Karoo		1	0.6	1	3.4
					Tanqua Karoo	1	0.6	1	3.4
Mastomys	3331	478
			Albany Thicket			48	1.4	7	1.5
				Albany Thicket		48	1.4	7	1.5
					Buffels Thicket	5	0.2	1	0.2
					Camdebo Escarpment Thicket	20	0.6	2	0.4
					Sundays Thicket	18	0.5	3	0.6
					Kowie Thicket	5	0.2	1	0.2
			Azonal Vegetation			157	4.7	18	3.8
				Alluvial Vegetation		120	3.6	11	2.3
					Lower Gariep Alluvial Vegetation	9	0.3	1	0.2
					Upper Gariep Alluvial Vegetation	96	2.9	4	0.8
					Highveld Alluvial Vegetation	12	0.4	3	0.6
					Subtropical Alluvial Vegetation	3	0.1	3	0.6
				Freshwater Wetlands		16	0.5	5	1
					Eastern Temperate Freshwater Wetlands	1	0	1	0.2
					Subtropical Freshwater Wetlands	15	0.5	4	0.8
				Inland Saline Vegetation		1	0	1	0.2
					Southern Karoo Riviere	1	0	1	0.2
				Seashore Vegetation		20	0.6	1	0.2
					Subtropical Seashore Vegetation	20	0.6	1	0.2
			Forests			42	1.3	12	2.5
				Azonal Forests		3	0.1	3	0.6
					Lowveld Riverine Forest	3	0.1	3	0.6
				Zonal & Intrazonal Forests		39	1.2	9	1.9
					Southern Mistbelt Forest	5	0.2	1	0.2
					Northern Mistbelt Forest	25	0.8	3	0.6
					Scarp Forest	5	0.2	2	0.4
					Northern Coastal Forest	2	0.1	2	0.4
					Sand Forest	2	0.1	1	0.2
			Grassland			947	28.4	139	29.1
				Drakensberg Grassland		17	0.5	2	0.4
					Northern Drakensberg Highland Grassland	10	0.3	1	0.2
					uKhahlamba Basalt Grassland	7	0.2	1	0.2
				Dry Highveld Grassland		187	5.6	34	7.1
					Vaal-Vet Sandy Grassland	14	0.4	5	1
					Vredefort Dome Granite Grassland	18	0.5	1	0.2
					Klerksdorp Thornveld	1	0	1	0.2
					Western Highveld Sandy Grassland	3	0.1	1	0.2
					Carletonville Dolomite Grassland	59	1.8	16	3.3
					Aliwal North Dry Grassland	18	0.5	3	0.6
					Xhariep Karroid Grassland	9	0.3	1	0.2
					Besemkaree Koppies Shrubland	21	0.6	4	0.8
					Central Free State Grassland	11	0.3	1	0.2
					Winburg Grassy Shrubland	33	1	1	0.2
				Mesic Highveld Grassland		602	18.1	84	17.6
					Zastron Moist Grassland	63	1.9	2	0.4
					Egoli Granite Grassland	18	0.5	6	1.3
					Rand Highveld Grassland	65	2	9	1.9
					Eastern Highveld Grassland	14	0.4	3	0.6
					Wakkerstroom Montane Grassland	27	0.8	4	0.8
					Paulpietersburg Moist Grassland	2	0.1	1	0.2
					KaNgwane Montane Grassland	37	1.1	13	2.7
					Barberton Montane Grassland	11	0.3	1	0.2
					Lydenburg Montane Grassland	16	0.5	4	0.8
					Sekhukhune Montane Grassland	1	0	1	0.2
					Senqu Montane Shrubland	1	0	1	0.2
					Lydenburg Thornveld	9	0.3	2	0.4
					Northern Escarpment Dolomite Grassland	4	0.1	2	0.4
					Northern Escarpment Quartzite Sourveld	52	1.6	6	1.3
					Woodbush Granite Grassland	29	0.9	2	0.4
					Soutpansberg Summit Sourveld	3	0.1	1	0.2
					Eastern Free State Clay Grassland	1	0	1	0.2
					Eastern Free State Sandy Grassland	15	0.5	2	0.4
					Frankfort Highveld Grassland	25	0.8	2	0.4
					Soweto Highveld Grassland	207	6.2	19	4
					Tsakane Clay Grassland	2	0.1	2	0.4
				Sub-Escarpment Grassland		141	4.2	19	4
					Northern Zululand Mistbelt Grassland	4	0.1	1	0.2
					Drakensberg Foothill Moist Grassland	1	0	1	0.2
					Bedford Dry Grassland	37	1.1	1	0.2
					Ithala Quartzite Sourveld	17	0.5	1	0.2
					Low Escarpment Moist Grassland	1	0	1	0.2
					Northern KwaZulu-Natal Moist Grassland	24	0.7	6	1.3
					KwaZulu-Natal Highland Thornveld	33	1	4	0.8
					Income Sandy Grassland	1	0	1	0.2
					Mooi River Highland Grassland	18	0.5	1	0.2
					Midlands Mistbelt Grassland	5	0.2	2	0.4
			Indian Ocean Coastal Belt			102	3.1	13	2.7
				Indian Ocean Coastal Belt		102	3.1	13	2.7
					Maputaland Coastal Belt	7	0.2	4	0.8
					KwaZulu-Natal Coastal Belt	72	2.2	7	1.5
					Pondoland-Ugu Sandstone Coastal Sourveld	1	0	1	0.2
					Transkei Coastal Belt	22	0.7	1	0.2
			Nama-Karoo			161	4.8	12	2.5
				Bushmanland		21	0.6	5	1
					Lower Gariep Broken Veld	16	0.5	3	0.6
					Bushmanland Arid Grassland	5	0.2	2	0.4
				Lower Karoo		13	0.4	1	0.2
					Gamka Karoo	13	0.4	1	0.2
				Upper Karoo		127	3.8	6	1.3
					Eastern Upper Karoo	127	3.8	6	1.3
			Savanna			1873	56.2	276	57.7
				Central Bushveld		681	20.4	128	26.8
					Dwaalboom Thornveld	40	1.2	5	1
					Gauteng Shale Mountain Bushveld	1	0	1	0.2
					Andesite Mountain Bushveld	42	1.3	6	1.3
					Central Sandy Bushveld	95	2.9	20	4.2
					Loskop Mountain Bushveld	2	0.1	1	0.2
					Loskop Thornveld	10	0.3	1	0.2
					Springbokvlakte Thornveld	60	1.8	12	2.5
					Western Sandy Bushveld	15	0.5	2	0.4
					Waterberg Mountain Bushveld	47	1.4	13	2.7
					Roodeberg Bushveld	16	0.5	4	0.8
					Limpopo Sweet Bushveld	88	2.6	4	0.8
					Makhado Sweet Bushveld	22	0.7	5	1
					Soutpansberg Mountain Bushveld	22	0.7	5	1
					Polokwane Plateau Bushveld	2	0.1	2	0.4
					Mamabolo Mountain Bushveld	45	1.4	1	0.2
					Sekhukhune Mountain Bushveld	15	0.5	3	0.6
					Zeerust Thornveld	7	0.2	2	0.4
					Dwarsberg-Swartruggens Mountain Bushveld	2	0.1	1	0.2
					Marikana Thornveld	73	2.2	24	5
					Norite Koppies Bushveld	1	0	1	0.2
					Moot Plains Bushveld	59	1.8	10	2.1
					Gold Reef Mountain Bushveld	17	0.5	5	1
				Eastern Kalahari Bushveld		85	2.6	13	2.7
					Stella Bushveld	1	0	1	0.2
					Kimberley Thornveld	30	0.9	5	1
					Ghaap Plateau Vaalbosveld	36	1.1	3	0.6
					Kuruman Thornveld	18	0.5	4	0.8
				Lowveld		697	20.9	102	21.3
					Makuleke Sandy Bushveld	20	0.6	5	1
					Pretoriuskop Sour Bushveld	25	0.8	2	0.4
					Malelane Mountain Bushveld	10	0.3	2	0.4
					Kaalrug Mountain Bushveld	32	1	1	0.2
					Swaziland Sour Bushveld	24	0.7	10	2.1
					Northern Lebombo Bushveld	5	0.2	2	0.4
					Southern Lebombo Bushveld	1	0	1	0.2
					Tembe Sandy Bushveld	5	0.2	2	0.4
					Western Maputaland Clay Bushveld	10	0.3	1	0.2
					Makatini Clay Thicket	50	1.5	1	0.2
					Northern Zululand Sourveld	9	0.3	4	0.8
					Zululand Lowveld	81	2.4	10	2.1
					Granite Lowveld	131	3.9	30	6.3
					Delagoa Lowveld	12	0.4	3	0.6
					Tshokwane-Hlane Basalt Lowveld	32	1	11	2.3
					Tzaneen Sour Bushveld	119	3.6	13	2.7
					Legogote Sour Bushveld	131	3.9	4	0.8
				Mopane		88	2.6	23	4.8
					Musina Mopane Bushveld	27	0.8	5	1
					Limpopo Ridge Bushveld	25	0.8	6	1.3
					Mopane Basalt Shrubland	8	0.2	2	0.4
					Tsende Mopaneveld	19	0.6	4	0.8
					Lowveld Rugged Mopaneveld	8	0.2	5	1
					Phalaborwa-Timbavati Mopaneveld	1	0	1	0.2
				Sub-Escarpment Savanna		322	9.7	10	2.1
					Thukela Thornveld	2	0.1	1	0.2
					KwaZulu-Natal Hinterland Thornveld	3	0.1	2	0.4
					Ngongoni Veld	298	8.9	3	0.6
					Eastern Valley Bushveld	7	0.2	2	0.4
					Bhisho Thornveld	12	0.4	2	0.4
			Succulent Karoo			1	0	1	0.2
				Namaqualand Hardeveld		1	0	1	0.2
					Namaqualand Blomveld	1	0	1	0.2
Micaelamys	2098	285
			Albany Thicket			13	0.6	3	1
				Albany Thicket		13	0.6	3	1
					Camdebo Escarpment Thicket	2	0.1	1	0.3
					Sundays Thicket	1	0	1	0.3
					Kowie Thicket	10	0.5	1	0.3
			Azonal Vegetation			60	2.9	6	2.1
				Alluvial Vegetation		49	2.3	5	1.7
					Fynbos Riparian Vegetation	13	0.6	1	0.3
					Lower Gariep Alluvial Vegetation	35	1.7	3	1
					Upper Gariep Alluvial Vegetation	1	0	1	0.3
				Inland Saline Vegetation		11	0.5	1	0.3
					Southern Karoo Riviere	11	0.5	1	0.3
			Desert Biome			15	0.7	4	1.4
				Gariep Desert		15	0.7	4	1.4
					Noms Mountain Desert	8	0.4	3	1
					Eastern Gariep Rocky Desert	7	0.3	1	0.3
			Forests			2	0.1	2	0.7
				Azonal Forests		2	0.1	2	0.7
					Lowveld Riverine Forest	1	0	1	0.3
					Southern Mistbelt Forest	1	0	1	0.3
			Fynbos			192	9.1	21	7.3
				East Coast Renosterveld		15	0.7	1	0.3
					Eastern R1ens Shale Renosterveld	15	0.7	1	0.3
				Karoo Renosterveld		18	0.9	2	0.7
					Hantam Plateau Dolerite Renosterveld	1	0	1	0.3
					Roggeveld Shale Renosterveld	17	0.8	1	0.3
				Northwest Fynbos		97	4.6	9	3.1
					Northern Inland Shale Band Vegetation	3	0.1	1	0.3
					Leipoldtville Sand Fynbos	1	0	1	0.3
					Swartruggens Quartzite Fynbos	1	0	1	0.3
					Bokkeveld Sandstone Fynbos	2	0.1	1	0.3
					Olifants Sandstone Fynbos	6	0.3	1	0.3
					Cederberg Sandstone Fynbos	70	3.3	3	1
					North Hex Sandstone Fynbos	14	0.7	1	0.3
				Southwest Fynbos		46	2.2	5	1.7
					Breede Alluvium Fynbos	37	1.8	2	0.7
					Swartland Alluvium Fynbos	5	0.2	2	0.7
					Hawequas Sandstone Fynbos	4	0.2	1	0.3
				West Strandveld		2	0.1	1	0.3
					Lambert's Bay Strandveld	2	0.1	1	0.3
				Western Fynbos-Renosterveld		14	0.7	3	1
					North Swartberg Sandstone Fynbos	1	0	1	0.3
					North Kammanassie Sandstone Fynbos	2	0.1	1	0.3
					South Kammanassie Sandstone Fynbos	11	0.5	1	0.3
			Grassland			335	16	65	22.7
				Drakensberg Grassland		2	0.1	1	0.3
					Northern Drakensberg Highland Grassland	2	0.1	1	0.3
				Dry Highveld Grassland		150	7.2	25	8.7
					Vaal-Vet Sandy Grassland	9	0.4	1	0.3
					Vredefort Dome Granite Grassland	3	0.1	1	0.3
					Klerksdorp Thornveld	14	0.7	1	0.3
					Carletonville Dolomite Grassland	54	2.6	14	4.9
					Aliwal North Dry Grassland	19	0.9	3	1
					Besemkaree Koppies Shrubland	35	1.7	2	0.7
					Central Free State Grassland	10	0.5	2	0.7
					Winburg Grassy Shrubland	6	0.3	1	0.3
				Mesic Highveld Grassland		141	6.7	29	10.1
					Egoli Granite Grassland	3	0.1	1	0.3
					Rand Highveld Grassland	49	2.3	4	1.4
					Eastern Highveld Grassland	2	0.1	1	0.3
					Wakkerstroom Montane Grassland	2	0.1	1	0.3
					Paulpietersburg Moist Grassland	22	1	1	0.3
					KaNgwane Montane Grassland	11	0.6	6	2.1
					Barberton Montane Grassland	8	0.4	1	0.3
					Lydenburg Montane Grassland	10	0.5	4	1.4
					Northern Escarpment Dolomite Grassland	5	0.2	1	0.3
					Northern Escarpment Quartzite Sourveld	1	0	1	0.3
					Waterberg-Magaliesberg Summit Sourveld	1	0	1	0.3
					Eastern Free State Sandy Grassland	9	0.4	2	0.7
					Soweto Highveld Grassland	17	0.8	4	1.4
					Tsakane Clay Grassland	1	0	1	0.3
				Sub-Escarpment Grassland		42	2	10	3.5
					Northern Zululand Mistbelt Grassland	1	0	1	0.3
					Ithala Quartzite Sourveld	7	0.3	1	0.3
					Northern KwaZulu-Natal Moist Grassland	20	1	4	1.4
					KwaZulu-Natal Highland Thornveld	12	0.6	2	0.7
					Income Sandy Grassland	1	0	1	0.3
					Mooi River Highland Grassland	1	0	1	0.3
			Nama-Karoo			600	28.5	22	7.7
				Bushmanland		459	21.8	14	4.9
					Lower Gariep Broken Veld	36	1.7	3	1
					Bushmanland Arid Grassland	372	17.7	9	3.1
					Kalahari Karroid Shrubland	48	2.3	1	0.3
					Bushmanland Basin Shrubland	3	0.1	1	0.3
				Lower Karoo		23	1.1	1	0.3
					Gamka Karoo	23	1.1	1	0.3
				Upper Karoo		118	5.6	7	2.4
					Western Upper Karoo	32	1.5	2	0.7
					Eastern Upper Karoo	86	4.1	5	1.7
			Savanna			666	31.7	145	51
				Central Bushveld		399	19	76	26.6
					Dwaalboom Thornveld	18	0.9	3	1
					Andesite Mountain Bushveld	22	1	5	1.7
					Central Sandy Bushveld	34	1.6	5	1.7
					Loskop Mountain Bushveld	8	0.4	2	0.7
					Loskop Thornveld	11	0.5	1	0.3
					Springbokvlakte Thornveld	10	0.5	2	0.7
					Western Sandy Bushveld	5	0.2	3	1
					Waterberg Mountain Bushveld	30	1.4	7	2.4
					Roodeberg Bushveld	18	0.9	3	1
					Limpopo Sweet Bushveld	12	0.6	5	1.7
					Makhado Sweet Bushveld	8	0.4	3	1
					Soutpansberg Mountain Bushveld	10	0.5	4	1.4
					Polokwane Plateau Bushveld	4	0.2	1	0.3
					Mamabolo Mountain Bushveld	1	0	1	0.3
					Sekhukhune Mountain Bushveld	8	0.4	1	0.3
					Zeerust Thornveld	14	0.7	2	0.7
					Dwarsberg-Swartruggens Mountain Bushveld	10	0.5	1	0.3
					Marikana Thornveld	63	3	13	4.5
					Moot Plains Bushveld	73	3.5	5	1.7
					Gold Reef Mountain Bushveld	40	1.9	9	3.1
				Eastern Kalahari Bushveld		24	1.1	8	2.8
					Molopo Bushveld	6	0.3	3	1
					Kimberley Thornveld	12	0.6	2	0.7
					Ghaap Plateau Vaalbosveld	5	0.2	2	0.7
					Kuruman Thornveld	1	0	1	0.3
				Kalahari Duneveld		1	0	1	0.3
					Gordonia Kameeldoring Bushveld	1	0	1	0.3
				Lowveld		96	4.7	34	12.2
					Makuleke Sandy Bushveld	4	0.2	4	1.4
					Malelane Mountain Bushveld	16	0.8	2	0.7
					Swaziland Sour Bushveld	15	0.7	4	1.4
					Northern Lebombo Bushveld	3	0.2	1	0.3
					Southern Lebombo Bushveld	1	0.1	1	0.7
					Northern Zululand Sourveld	2	0.1	1	0.3
					Zululand Lowveld	16	0.8	4	1.4
					Granite Lowveld	11	0.5	8	2.8
					Delagoa Lowveld	1	0	1	0.3
					Tshokwane-Hlane Basalt Lowveld	11	0.5	3	1
					Gravelotte Rocky Bushveld	1	0	1	0.3
					Tzaneen Sour Bushveld	2	0.1	2	0.7
					Legogote Sour Bushveld	13	0.6	2	0.7
				Mopane		136	6.5	25	8.7
					Musina Mopane Bushveld	28	1.3	7	2.4
					Limpopo Ridge Bushveld	73	3.5	11	3.8
					Mopane Basalt Shrubland	4	0.2	2	0.7
					Tsende Mopaneveld	22	1	3	1
					Lowveld Rugged Mopaneveld	9	0.4	2	0.7
				Sub-Escarpment Savanna		10	0.5	1	0.3
					Bhisho Thornveld	10	0.5	1	0.3
			Succulent Karoo			215	10.3	17	5.9
				Namaqualand Hardeveld		73	3.5	8	2.8
					Namaqualand Klipkoppe Shrubland	55	2.6	5	1.7
					Namaqualand Blomveld	17	0.8	2	0.7
					Namaqualand Heuweltjieveld	1	0	1	0.3
				Namaqualand Sandveld		70	3.4	4	1.4
					Namaqualand Strandveld	70	3.4	4	1.4
				Rainshadow Valley Karoo		28	1.3	2	0.7
					Tanqua Karoo	7	0.3	1	0.3
					Western Little Karoo	21	1	1	0.3
				Richtersveld		14	0.7	1	0.3
					Bushmanland Inselberg Shrubland	14	0.7	1	0.3
				Trans-Escarpment Succulent Karoo		30	1.4	2	0.7
					Hantam Karoo	11	0.5	1	0.3
					Roggeveld Karoo	19	0.9	1	0.3
Mus	659	233
			Albany Thicket			8	1.2	4	1.7
				Albany Thicket		8	1.2	4	1.7
					Camdebo Escarpment Thicket	5	0.8	2	0.9
					Sundays Thicket	2	0.3	1	0.4
					Kowie Thicket	1	0.2	1	0.4
			Azonal Vegetation			25	3.8	6	2.6
				Alluvial Vegetation		15	2.3	4	1.7
					Upper Gariep Alluvial Vegetation	11	1.7	2	0.9
					Subtropical Alluvial Vegetation	4	0.6	2	0.9
				Inland Saline Vegetation		7	1.1	1	0.4
					Namaqualand Riviere	7	1.1	1	0.4
				Seashore Vegetation		3	0.5	1	0.4
					Subtropical Seashore Vegetation	3	0.5	1	0.4
			Desert			3	0.5	3	1.3
				Gariep Desert		3	0.5	3	1.3
					Richtersberg Mountain Desert	1	0.2	1	0.4
					Richtersveld Sheet Wash Desert	1	0.2	1	0.4
					Helskloof Canyon Desert	1	0.2	1	0.4
			Forests			43	6.5	9	3.9
				Azonal Forests		1	0.2	1	0.4
					Lowveld Riverine Forest	1	0.2	1	0.4
				Zonal & Intrazonal Forests		42	6.4	8	3.4
					Southern Afrotemperate Forest	30	4.6	3	1.3
					Southern Mistbelt Forest	9	1.4	3	1.3
					Northern Mistbelt Forest	1	0.2	1	0.4
					Scarp Forest	2	0.3	1	0.4
			Fynbos			50	7.6	17	7.3
				East Coast Renosterveld		4	0.6	1	0.4
					Breede Shale Renosterveld	4	0.6	1	0.4
				Eastern Fynbos-Renosterveld		3	0.5	1	0.4
					Tsitsikamma Sandstone Fynbos	3	0.5	1	0.4
				Northwest Fynbos		6	0.9	2	0.9
					Cederberg Sandstone Fynbos	6	0.9	2	0.9
				South Strandveld		1	0.2	1	0.4
					Groot Brak Dune Strandveld	1	0.2	1	0.4
				Southern Fynbos		3	0.5	2	0.9
					South Langeberg Sandstone Fynbos	3	0.5	2	0.9
				Southwest Fynbos		26	3.9	5	2.1
					Breede Alluvium Fynbos	17	2.6	2	0.9
					Peninsula Granite Fynbos	4	0.6	1	0.4
					Hawequas Sandstone Fynbos	3	0.5	1	0.4
					Peninsula Sandstone Fynbos	2	0.3	1	0.4
				West Strandveld		6	0.9	4	1.7
					Lambert's Bay Strandveld	3	0.5	3	1.3
					Langebaan Dune Strandveld	3	0.5	1	0.4
				Western Fynbos-Renosterveld		1	0.2	1	0.4
					South Kammanassie Sandstone Fynbos	1	0.2	1	0.4
			Grassland			151	22.9	60	25.8
				Drakensberg Grassland		11	1.7	6	2.6
					Amathole Montane Grassland	4	0.6	2	0.9
					Southern Drakensberg Highland Grassland	1	0.2	1	0.4
					Northern Drakensberg Highland Grassland	4	0.6	1	0.4
					uKhahlamba Basalt Grassland	2	0.3	2	0.9
				Dry Highveld Grassland		29	4.4	11	4.7
					Vaal-Vet Sandy Grassland	5	0.8	2	0.9
					Western Highveld Sandy Grassland	6	0.9	1	0.4
					Carletonville Dolomite Grassland	5	0.8	3	1.3
					Xhariep Karroid Grassland	1	0.2	1	0.4
					Besemkaree Koppies Shrubland	8	1.2	2	0.9
					Winburg Grassy Shrubland	3	0.5	1	0.4
					Western Free State Clay Grassland	1	0.2	1	0.4
				Mesic Highveld Grassland		85	12.9	32	13.7
					Zastron Moist Grassland	24	3.6	2	0.9
					Egoli Granite Grassland	3	0.5	1	0.4
					Eastern Highveld Grassland	2	0.3	2	0.9
					Wakkerstroom Montane Grassland	3	0.5	1	0.4
					KaNgwane Montane Grassland	15	2.3	6	2.6
					Barberton Montane Grassland	1	0.2	1	0.4
					Lydenburg Montane Grassland	3	0.5	3	1.3
					Sekhukhune Montane Grassland	8	1.2	2	0.9
					Lydenburg Thornveld	2	0.3	1	0.4
					Northern Escarpment Dolomite Grassland	2	0.3	2	0.9
					Northern Escarpment Quartzite Sourveld	4	0.6	4	1.7
					Woodbush Granite Grassland	4	0.6	2	0.9
					Soutpansberg Summit Sourveld	1	0.2	1	0.4
					Eastern Free State Sandy Grassland	7	1.1	1	0.4
					Soweto Highveld Grassland	6	0.9	3	1.3
				Sub-Escarpment Grassland		26	3.9	11	4.7
					Northern Zululand Mistbelt Grassland	6	0.9	1	0.4
					Bedford Dry Grassland	1	0.2	1	0.4
					Ithala Quartzite Sourveld	5	0.8	1	0.4
					Low Escarpment Moist Grassland	1	0.2	1	0.4
					Northern KwaZulu-Natal Moist Grassland	9	1.4	3	1.3
					KwaZulu-Natal Highland Thornveld	2	0.3	2	0.9
					Midlands Mistbelt Grassland	2	0.3	2	0.9
			Indian Ocean Coastal Belt			46	7	7	3
				Indian Ocean Coastal Belt		46	7	7	3
					Maputaland Coastal Belt	7	1.1	4	1.7
					KwaZulu-Natal Coastal Belt	7	1.1	1	0.4
					Pondoland-Ugu Sandstone Coastal Sourveld	1	0.2	1	0.4
					Transkei Coastal Belt	31	4.7	1	0.4
			Nama-Karoo			44	6.7	10	4.3
				Bushmanland		5	0.8	3	1.3
					Lower Gariep Broken Veld	3	0.5	1	0.4
					Bushmanland Arid Grassland	1	0.2	1	0.4
					Bushmanland Sandy Grassland	1	0.2	1	0.4
				Upper Karoo		39	5.9	7	3
					Western Upper Karoo	5	0.8	1	0.4
					Northern Upper Karoo	2	0.3	1	0.4
					Eastern Upper Karoo	32	4.9	5	2.1
			Savanna			255	38.7	108	46.4
				Central Bushveld		104	15.8	48	20.6
					Dwaalboom Thornveld	8	1.2	1	0.4
					Andesite Mountain Bushveld	23	3.5	3	1.3
					Central Sandy Bushveld	19	2.9	10	4.3
					Loskop Mountain Bushveld	3	0.5	3	1.3
					Springbokvlakte Thornveld	5	0.8	4	1.7
					Western Sandy Bushveld	4	0.6	3	1.3
					Waterberg Mountain Bushveld	12	1.8	4	1.7
					Limpopo Sweet Bushveld	1	0.2	1	0.4
					Makhado Sweet Bushveld	6	0.9	5	2.1
					Polokwane Plateau Bushveld	1	0.2	1	0.4
					Dwarsberg-Swartruggens Mountain Bushveld	2	0.3	1	0.4
					Marikana Thornveld	11	1.7	6	2.6
					Norite Koppies Bushveld	1	0.2	1	0.4
					Moot Plains Bushveld	4	0.6	2	0.9
					Gold Reef Mountain Bushveld	4	0.6	3	1.3
				Eastern Kalahari Bushveld		19	2.9	11	4.7
					Kuruman Mountain Bushveld	1	0.2	1	0.4
					Molopo Bushveld	8	1.2	5	2.1
					Stella Bushveld	1	0.2	1	0.4
					Kimberley Thornveld	4	0.6	2	0.9
					Ghaap Plateau Vaalbosveld	1	0.2	1	0.4
					Kuruman Thornveld	4	0.6	1	0.4
				Kalahari Duneveld		2	0.3	2	0.9
					Gordonia Kameeldoring Bushveld	2	0.3	2	0.9
				Lowveld		92	14	38	16.3
					Malelane Mountain Bushveld	25	3.8	2	0.9
					Swaziland Sour Bushveld	3	0.5	3	1.3
					Southern Lebombo Bushveld	1	0.2	1	0.4
					Tembe Sandy Bushveld	2	0.3	1	0.4
					Makatini Clay Thicket	5	0.8	1	0.4
					Zululand Lowveld	14	2.1	6	2.6
					Zululand Coastal Thornveld	2	0.3	1	0.4
					Granite Lowveld	27	4.1	14	6
					Delagoa Lowveld	2	0.3	2	0.9
					Tshokwane-Hlane Basalt Lowveld	2	0.3	2	0.9
					Tzaneen Sour Bushveld	2	0.3	2	0.9
					Legogote Sour Bushveld	7	1.1	3	1.3
				Mopane		4	0.6	3	1.3
					Musina Mopane Bushveld	1	0.2	1	0.4
					Limpopo Ridge Bushveld	1	0.2	1	0.4
					Tsende Mopaneveld	2	0.3	1	0.4
				Sub-Escarpment Savanna		34	5.2	6	2.6
					Ngongoni Veld	33	5	5	2.1
					Bhisho Thornveld	1	0.2	1	0.4
			Succulent Karoo			34	5.2	9	3.9
				Knersvlakte		12	1.8	2	0.9
					Vanrhynsdorp Gannabosveld	10	1.5	1	0.4
					Citrusdal Vygieveld	2	0.3	1	0.4
				Namaqualand Sandveld		13	2	3	1.3
					Southern Richtersveld Yellow Duneveld	8	1.2	1	0.4
					Namaqualand Strandveld	5	0.8	2	0.9
				Richtersveld		9	1.4	4	1.7
					Central Richtersveld Mountain Shrubland	4	0.6	1	0.4
					Rooiberg Quartz Vygieveld	1	0.2	1	0.4
					Bushmanland Inselberg Shrubland	3	0.5	1	0.4
					Northern Richtersveld Scorpionstailveld	1	0.2	1	0.4
Myomyscus	276	28
			Azonal Vegetation			8	2.9	2	7.1
				Alluvial Vegetation		8	2.9	2	7.1
					Fynbos Riparian Vegetation	7	2.5	1	3.6
					Cape Lowland Alluvial Vegetation	1	0.4	1	3.6
			Forests			87	31.5	3	10.7
				Zonal & Intrazonal Forests		87	31.5	3	10.7
					Southern Afrotemperate Forest	87	31.5	3	10.7
			Fynbos			178	64.5	22	78.6
				East Coast Renosterveld		3	1.1	1	3.6
					Eastern R1ens Shale Renosterveld	3	1.1	1	3.6
				Eastern Fynbos-Renosterveld		30	10.9	9	32.1
					Garden Route Shale Fynbos	8	2.9	3	10.7
					South Outeniqua Sandstone Fynbos	15	5.4	4	14.3
					Tsitsikamma Sandstone Fynbos	7	2.5	2	7.1
				Northwest Fynbos		64	23.2	5	17.9
					Olifants Sandstone Fynbos	13	4.7	2	7.1
					Cederberg Sandstone Fynbos	51	18.5	3	10.7
				Southern Fynbos		38	13.8	1	3.6
					South Langeberg Sandstone Fynbos	38	13.8	1	3.6
				Southwest Fynbos		32	11.6	5	17.9
					Breede Alluvium Fynbos	21	7.6	2	7.1
					Swartland Alluvium Fynbos	4	1.4	1	3.6
					Hawequas Sandstone Fynbos	6	2.2	1	3.6
					Peninsula Sandstone Fynbos	1	0.4	1	3.6
				Western Fynbos-Renosterveld		11	4	1	3.6
					North Kammanassie Sandstone Fynbos	11	4	1	3.6
			Succulent Karoo			3	1.1	1	3.6
				Namaqualand Sandveld		3	1.1	1	3.6
					Namaqualand Strandveld	3	1.1	1	3.6
Myotomys	226	42
			Albany Thicket			1	0.4	1	2.4
				Albany Thicket		1	0.4	1	2.4
					Great Fish Noorsveld	1	0.4	1	2.4
			Azonal Vegetation			19	8.4	3	7.1
				Alluvial Vegetation		5	2.2	2	4.8
					Upper Gariep Alluvial Vegetation	5	2.2	2	4.8
				Inland Saline Vegetation		14	6.2	1	2.4
					Southern Karoo Riviere	14	6.2	1	2.4
			Fynbos			14	6.2	5	11.9
				Karoo Renosterveld		8	3.5	2	4.8
					Hantam Plateau Dolerite Renosterveld	6	2.7	1	2.4
					Roggeveld Shale Renosterveld	2	0.9	1	2.4
				West Strandveld		6	2.7	3	7.1
					Lambert's Bay Strandveld	1	0.4	1	2.4
					Saldanha Flats Strandveld	1	0.4	1	2.4
					Langebaan Dune Strandveld	4	1.8	1	2.4
			Grassland			21	9.3	5	11.9
				Dry Highveld Grassland		5	2.2	2	4.8
					Aliwal North Dry Grassland	1	0.4	1	2.4
					Besemkaree Koppies Shrubland	4	1.8	1	2.4
				Mesic Highveld Grassland		16	7.1	3	7.1
					Zastron Moist Grassland	2	0.9	1	2.4
					Wakkerstroom Montane Grassland	10	4.4	1	2.4
					Eastern Free State Sandy Grassland	4	1.8	1	2.4
			Nama-Karoo			66	29.2	10	23.8
				Bushmanland		2	0.9	1	2.4
					Kalahari Karroid Shrubland	2	0.9	1	2.4
				Lower Karoo		9	4	1	2.4
					Gamka Karoo	9	4	1	2.4
				Upper Karoo		55	24.3	8	19
					Western Upper Karoo	20	8.8	2	4.8
					Upper Karoo Hardeveld	1	0.4	1	2.4
					Eastern Upper Karoo	34	15	5	11.9
			Succulent Karoo			105	46.5	18	42.9
				Namaqualand Hardeveld		34	15	6	14.3
					Namaqualand Klipkoppe Shrubland	27	11.9	4	9.5
					Namaqualand Blomveld	7	3.1	2	4.8
				Namaqualand Sandveld		13	5.8	5	11.9
					Richtersveld Coastal Duneveld	1	0.4	1	2.4
					Southern Richtersveld Yellow Duneveld	3	1.3	1	2.4
					Namaqualand Strandveld	7	3.1	1	2.4
					Namaqualand Coastal Duneveld	2	0.9	2	4.8
				Rainshadow Valley Karoo		4	1.8	2	4.8
					Tanqua Karoo	3	1.3	1	2.4
					Western Little Karoo	1	0.4	1	2.4
				Richtersveld		52	23	3	7.1
					Central Richtersveld Mountain Shrubland	1	0.4	1	2.4
					Lekkersing Succulent Shrubland	51	22.6	2	4.8
				Trans-Escarpment Succulent Karoo		2	0.9	2	4.8
					Hantam Karoo	2	0.9	2	4.8
Mystromys	117	39
			Albany Thicket			1	0.9	1	2.6
				Albany Thicket		1	0.9	1	2.6
					Kowie Thicket	1	0.9	1	2.6
			Azonal Vegetation			5	4.3	4	10.3
				Alluvial Vegetation		5	4.3	2	5.1
					Upper Gariep Alluvial Vegetation	4	3.4	1	2.6
					Highveld Alluvial Vegetation	1	0.9	1	2.6
			Fynbos			10	8.5	3	7.7
				East Coast Renosterveld		2	1.7	1	2.6
					Breede Shale Renosterveld	2	1.7	1	2.6
				Southwest Fynbos		7	6	1	2.6
					Breede Alluvium Fynbos	7	6	1	2.6
				West Strandveld		1	0.9	1	2.6
					Lambert's Bay Strandveld	1	0.9	1	2.6
			Grassland			86	73.5	25	64.1
				Drakensberg Grassland		2	1.7	1	2.6
					Southern Drakensberg Highland Grassland	2	1.7	1	2.6
				Dry Highveld Grassland		31	26.5	12	30.8
					Vaal-Vet Sandy Grassland	3	2.6	1	2.6
					Western Highveld Sandy Grassland	1	0.9	1	2.6
					Carletonville Dolomite Grassland	5	4.3	4	10.3
					Aliwal North Dry Grassland	9	7.7	1	2.6
					Xhariep Karroid Grassland	3	2.6	1	2.6
					Central Free State Grassland	3	2.6	2	5.1
					Winburg Grassy Shrubland	4	3.4	1	2.6
					Western Free State Clay Grassland	3	2.6	1	2.6
				Mesic Highveld Grassland		36	30.8	12	30.8
					Zastron Moist Grassland	13	11.1	1	2.6
					Rand Highveld Grassland	3	2.6	1	2.6
					Eastern Highveld Grassland	4	3.4	1	2.6
					Wakkerstroom Montane Grassland	6	5.1	3	7.7
					KaNgwane Montane Grassland	2	1.7	1	2.6
					Eastern Free State Clay Grassland	1	0.9	1	2.6
					Basotho Montane Shrubland	2	1.7	1	2.6
					Frankfort Highveld Grassland	1	0.9	1	2.6
					Soweto Highveld Grassland	4	3.4	2	5.1
				Sub-Escarpment Grassland		17	14.5	2	5.1
					Bedford Dry Grassland	10	8.5	1	2.6
					Low Escarpment Moist Grassland	7	6	1	2.6
			Nama-Karoo			4	3.4	2	5.1
				Upper Karoo		4	3.4	2	5.1
					Eastern Upper Karoo	4	3.4	2	5.1
			Savanna			9	7.7	3	7.7
				Central Bushveld		7	6	2	5.1
					Central Sandy Bushveld	4	3.4	1	2.6
					Marikana Thornveld	3	2.6	1	2.6
				Lowveld		2	1.7	1	2.6
					Swaziland Sour Bushveld	2	1.7	1	2.6
			Succulent Karoo			2	1.7	1	2.6
				Rainshadow Valley Karoo		2	1.7	1	2.6
					Robertson Karoo	2	1.7	1	2.6
Otomys	1103	263
			Albany Thicket			10	0.9	4	1.5
				Albany Thicket		10	0.9	4	1.5
					Camdebo Escarpment Thicket	5	0.5	1	0.4
					Sundays Thicket	5	0.5	3	1.1
			Azonal Vegetation			20	1.8	7	2.7
				Alluvial Vegetation		12	1.1	2	0.8
					Fynbos Riparian Vegetation	11	1	1	0.4
					Highveld Alluvial Vegetation	1	0.1	1	0.4
				Eastern Strandveld		2	0.2	1	0.4
					Algoa Dune Strandveld	2	0.2	1	0.4
				Freshwater Wetlands		5	0.5	3	1.1
					Eastern Temperate Freshwater Wetlands	2	0.2	2	0.8
					Subtropical Freshwater Wetlands	3	0.3	1	0.4
				Seashore Vegetation		1	0.1	1	0.4
					Subtropical Seashore Vegetation	1	0.1	1	0.4
			Forests			53	4.8	9	3.4
				Zonal & Intrazonal Forests		53	4.8	9	3.4
					Southern Afrotemperate Forest	38	3.4	3	1.1
					Southern Mistbelt Forest	4	0.4	2	0.8
					Northern Mistbelt Forest	6	0.5	3	1.1
					Scarp Forest	5	0.5	1	0.4
			Fynbos			150	13.6	30	11.4
				East Coast Renosterveld		4	0.4	2	0.8
					Eastern R1ens Shale Renosterveld	2	0.2	1	0.4
					Breede Shale Renosterveld	2	0.2	1	0.4
				Eastern Fynbos-Renosterveld		24	2.2	7	2.7
					Suurberg Shale Fynbos	1	0.1	1	0.4
					Garden Route Shale Fynbos	9	0.8	2	0.8
					Suurberg Quartzite Fynbos	1	0.1	1	0.4
					South Outeniqua Sandstone Fynbos	5	0.5	1	0.4
					Tsitsikamma Sandstone Fynbos	8	0.7	2	0.8
				Northwest Fynbos		47	4.3	8	3
					Northern Inland Shale Band Vegetation	2	0.2	1	0.4
					Leipoldtville Sand Fynbos	7	0.6	2	0.8
					Bokkeveld Sandstone Fynbos	1	0.1	1	0.4
					Cederberg Sandstone Fynbos	23	2.1	3	1.1
					North Hex Sandstone Fynbos	14	1.3	1	0.4
				South Strandveld		18	1.6	1	0.4
					Groot Brak Dune Strandveld	18	1.6	1	0.4
				Southern Fynbos		10	0.9	1	0.4
					South Langeberg Sandstone Fynbos	10	0.9	1	0.4
				Southwest Fynbos		12	1.1	4	1.5
					Breede Alluvium Fynbos	9	0.8	2	0.8
					Swartland Alluvium Fynbos	3	0.3	2	0.8
				West Coast Renosterveld		2	0.2	1	0.4
					Peninsula Shale Renosterveld	2	0.2	1	0.4
				West Strandveld		4	0.4	3	1.1
					Saldanha Flats Strandveld	2	0.2	1	0.4
					Langebaan Dune Strandveld	1	0.1	1	0.4
					Cape Flats Dune Strandveld	1	0.1	1	0.4
				Western Fynbos-Renosterveld		29	2.6	3	1.1
					North Kammanassie Sandstone Fynbos	19	1.7	1	0.4
					South Kammanassie Sandstone Fynbos	1	0.1	1	0.4
					Montagu Shale Renosterveld	9	0.8	1	0.4
			Grassland			518	47	100	38
				Drakensberg Grassland		21	1.9	6	2.3
					Amathole Montane Grassland	1	0.1	1	0.4
					Southern Drakensberg Highland Grassland	4	0.4	2	0.8
					Northern Drakensberg Highland Grassland	7	0.6	2	0.8
					uKhahlamba Basalt Grassland	9	0.8	1	0.4
				Dry Highveld Grassland		57	5.2	18	6.8
					Vaal-Vet Sandy Grassland	8	0.7	1	0.4
					Carletonville Dolomite Grassland	36	3.3	13	4.9
					Aliwal North Dry Grassland	6	0.5	1	0.4
					Besemkaree Koppies Shrubland	1	0.1	1	0.4
					Central Free State Grassland	1	0.1	1	0.4
					Winburg Grassy Shrubland	5	0.5	1	0.4
				Mesic Highveld Grassland		358	32.5	56	21.3
					Egoli Granite Grassland	11	1	5	1.9
					Rand Highveld Grassland	162	14.7	4	1.5
					Eastern Highveld Grassland	9	0.8	2	0.8
					Amersfoort Highveld Clay Grassland	3	0.3	2	0.8
					Wakkerstroom Montane Grassland	17	1.5	5	1.9
					Paulpietersburg Moist Grassland	4	0.4	1	0.4
					KaNgwane Montane Grassland	3	0.3	3	1.1
					Barberton Montane Grassland	2	0.2	1	0.4
					Lydenburg Montane Grassland	8	0.7	3	1.1
					Lydenburg Thornveld	4	0.4	3	1.1
					Northern Escarpment Dolomite Grassland	43	3.9	4	1.5
					Northern Escarpment Quartzite Sourveld	18	1.6	3	1.1
					Woodbush Granite Grassland	22	2	4	1.5
					Eastern Free State Clay Grassland	3	0.3	2	0.8
					Soweto Highveld Grassland	46	4.2	12	4.6
					Tsakane Clay Grassland	3	0.3	2	0.8
				Sub-Escarpment Grassland		82	7.4	20	7.6
					Northern Zululand Mistbelt Grassland	3	0.3	1	0.4
					Drakensberg Foothill Moist Grassland	14	1.3	2	0.8
					Bedford Dry Grassland	3	0.3	1	0.4
					Ithala Quartzite Sourveld	1	0.1	1	0.4
					Low Escarpment Moist Grassland	1	0.1	1	0.4
					Northern KwaZulu-Natal Moist Grassland	16	1.5	2	0.8
					KwaZulu-Natal Highland Thornveld	3	0.3	3	1.1
					Income Sandy Grassland	1	0.1	1	0.4
					Midlands Mistbelt Grassland	40	3.6	8	3
			Indian Ocean Coastal Belt			35	3.2	11	4.2
				Indian Ocean Coastal Belt		35	3.2	11	4.2
					Maputaland Coastal Belt	1	0.1	1	0.4
					KwaZulu-Natal Coastal Belt	15	1.4	6	2.3
					Pondoland-Ugu Sandstone Coastal Sourveld	1	0.1	1	0.4
					Transkei Coastal Belt	18	1.6	3	1.1
			Nama-Karoo			6	0.5	3	1.1
				Lower Karoo		1	0.1	1	0.4
					Gamka Karoo	1	0.1	1	0.4
				Upper Karoo		5	0.5	2	0.8
			Savanna			301	27.3	97	36.9
				Central Bushveld		179	16.2	65	24.7
					Andesite Mountain Bushveld	16	1.5	5	1.9
					Central Sandy Bushveld	23	2.1	12	4.6
					Springbokvlakte Thornveld	25	2.3	7	2.7
					Waterberg Mountain Bushveld	9	0.8	4	1.5
					Roodeberg Bushveld	1	0.1	1	0.4
					Makhado Sweet Bushveld	6	0.5	4	1.5
					Soutpansberg Mountain Bushveld	9	0.8	3	1.1
					Polokwane Plateau Bushveld	13	1.2	2	0.8
					Mamabolo Mountain Bushveld	1	0.1	1	0.4
					Ohrigstad Mountain Bushveld	1	0.1	1	0.4
					Zeerust Thornveld	3	0.3	2	0.8
					Marikana Thornveld	47	4.3	14	5.3
					Moot Plains Bushveld	19	1.7	5	1.9
					Gold Reef Mountain Bushveld	6	0.5	4	1.5
				Eastern Kalahari Bushveld		23	2.1	7	2.7
					Mafikeng Bushveld	2	0.2	1	0.4
					Stella Bushveld	1	0.1	1	0.4
					Kimberley Thornveld	7	0.6	1	0.4
					Ghaap Plateau Vaalbosveld	10	0.9	2	0.8
					Kuruman Thornveld	3	0.3	2	0.8
				Lowveld		57	5.2	16	6.1
					Malelane Mountain Bushveld	4	0.4	1	0.4
					Swaziland Sour Bushveld	6	0.5	4	1.5
					Southern Lebombo Bushveld	1	0.1	1	0.4
					Western Maputaland Clay Bushveld	2	0.2	1	0.4
					Granite Lowveld	7	0.6	3	1.1
					Tshokwane-Hlane Basalt Lowveld	1	0.1	1	0.4
					Tzaneen Sour Bushveld	17	1.5	2	0.8
					Legogote Sour Bushveld	19	1.7	3	1.1
				Mopane		2	0.2	2	0.8
					Musina Mopane Bushveld	1	0.1	1	0.4
					Mopane Basalt Shrubland	1	0.1	1	0.4
				Sub-Escarpment Savanna		40	3.6	7	2.7
					Ngongoni Veld	21	1.9	5	1.9
					Bhisho Thornveld	19	1.7	2	0.8
			Succulent Karoo			10	0.9	2	0.8
				Knersvlakte		5	0.5	1	0.4
					Citrusdal Vygieveld	5	0.5	1	0.4
				Rainshadow Valley Karoo		5	0.5	1	0.4
					Robertson Karoo	5	0.5	1	0.4
Paraxerus	155	63
			Azonal Vegetation			12	7.7	2	3.2
				Alluvial Vegetation		6	3.9	1	1.6
					Alluvial Vegetation	6	3.9	1	1.6
				Freshwater Wetlands		6	3.9	1	1.6
					Subtropical Freshwater Wetlands	6	3.9	1	1.6
			Forests			1	0.6	1	1.6
				Zonal & Intrazonal Forests		1	0.6	1	1.6
					Northern Mistbelt Forest	1	0.6	1	1.6
			Indian Ocean Coastal Belt			2	1.3	2	3.2
				Indian Ocean Coastal Belt		2	1.3	2	3.2
					Maputaland Coastal Belt	2	1.3	2	3.2
			Savanna			140	90.3	58	92.1
				Central Bushveld		53	34.2	31	49.2
					Dwaalboom Thornveld	5	3.2	4	6.3
					Springbokvlakte Thornveld	1	0.6	1	1.6
					Waterberg Mountain Bushveld	12	7.7	6	9.5
					Roodeberg Bushveld	7	4.5	5	7.9
					Limpopo Sweet Bushveld	7	4.5	3	4.8
					Madikwe Dolomite Bushveld	2	1.3	1	1.6
					Makhado Sweet Bushveld	2	1.3	2	3.2
					Soutpansberg Mountain Bushveld	5	3.2	3	4.8
					Polokwane Plateau Bushveld	2	1.3	1	1.6
					Zeerust Thornveld	1	0.6	1	1.6
					Dwarsberg-Swartruggens Mountain Bushveld	4	2.6	2	3.2
					Moot Plains Bushveld	1	0.6	1	1.6
					Gold Reef Mountain Bushveld	4	2.6	1	1.6
				Lowveld		33	21.3	12	19
					Makuleke Sandy Bushveld	11	7.1	2	3.2
					Granite Lowveld	14	9	6	9.5
					Tshokwane-Hlane Basalt Lowveld	2	1.3	1	1.6
					Gabbro Grassy Bushveld	2	1.3	1	1.6
					Tzaneen Sour Bushveld	3	1.9	1	1.6
					Legogote Sour Bushveld	1	0.6	1	1.6
				Mopane		54	34.8	15	23.8
					Musina Mopane Bushveld	11	7.1	6	9.5
					Limpopo Ridge Bushveld	8	5.2	4	6.3
					Mopane Basalt Shrubland	8	5.2	1	1.6
					Tsende Mopaneveld	3	1.9	1	1.6
					Lowveld Rugged Mopaneveld	23	14.8	2	3.2
					Phalaborwa-Timbavati Mopaneveld	1	0.6	1	1.6
Parotomys	123	19
			Azonal Vegetation			12	9.8	4	21.1
				Inland Saline Vegetation		12	9.8	4	21.1
					Southern Kalahari Mekgacha	1	0.8	1	5.3
					Southern Kalahari Salt Pans	1	0.8	1	5.3
					Southern Karoo Riviere	9	7.3	1	5.3
					Muscadel Riviere	1	0.8	1	5.3
			Nama-Karoo			27	22	8	42.1
				Bushmanland		22	17.9	5	26.3
					Lower Gariep Broken Veld	2	1.6	1	5.3
					Bushmanland Arid Grassland	2	1.6	1	5.3
					Bushmanland Basin Shrubland	18	14.6	3	15.8
				Upper Karoo		5	4.1	3	15.8
					Western Upper Karoo	3	2.4	1	5.3
					Northern Upper Karoo	1	0.8	1	5.3
					Eastern Upper Karoo	1	0.8	1	5.3
			Savanna			11	8.9	2	10.5
				Eastern Kalahari Bushveld		1	0.8	1	5.3
					Kathu Bushveld	1	0.8	1	5.3
				Kalahari Duneveld		10	8.1	1	5.3
					Auob Duneveld	10	8.1	1	5.3
			Succulent Karoo			73	59.3	5	26.3
				Namaqualand Hardeveld		57	46.3	2	10.5
					Namaqualand Blomveld	56	45.5	1	5.3
					Namaqualand Heuweltjieveld	1	0.8	1	5.3
				Namaqualand Sandveld		4	3.3	1	5.3
					Southern Richtersveld Yellow Duneveld	4	3.3	1	5.3
				Richtersveld		11	8.9	1	5.3
					Lekkersing Succulent Shrubland	11	8.9	1	5.3
				Trans-Escarpment Succulent Karoo		1	0.8	1	5.3
					Hantam Karoo	1	0.8	1	5.3
Pedetes	119	62
			Azonal Vegetation			7	5.9	5	8.1
				Alluvial Vegetation		6	5	4	6.5
					Upper Gariep Alluvial Vegetation	2	1.7	2	3.2
					Highveld Alluvial Vegetation	1	0.8	1	1.6
					Subtropical Alluvial Vegetation	3	2.5	1	1.6
				Freshwater Wetlands		1	0.8	1	1.6
					Subtropical Freshwater Wetlands	1	0.8	1	1.6
			Grassland			39	32.8	17	27.4
				Dry Highveld Grassland		19	16	7	11.3
					Western Highveld Sandy Grassland	10	8.4	3	4.8
					Xhariep Karroid Grassland	1	0.8	1	1.6
					Besemkaree Koppies Shrubland	1	0.8	1	1.6
					Central Free State Grassland	7	5.9	2	3.2
				Mesic Highveld Grassland		20	16.8	10	16.1
					Zastron Moist Grassland	1	0.8	1	1.6
					Rand Highveld Grassland	2	1.7	2	3.2
					Amersfoort Highveld Clay Grassland	4	3.4	1	1.6
					Wakkerstroom Montane Grassland	2	1.7	1	1.6
					Lydenburg Montane Grassland	1	0.8	1	1.6
					Basotho Montane Shrubland	1	0.8	1	1.6
					Soweto Highveld Grassland	9	7.6	3	4.8
			Nama-Karoo			10	8.4	7	11.3
				Bushmanland		4	3.4	3	4.8
					Lower Gariep Broken Veld	2	1.7	1	1.6
					Bushmanland Arid Grassland	2	1.7	2	3.2
				Lower Karoo		2	1.7	1	1.6
					Eastern Lower Karoo	2	1.7	1	1.6
				Upper Karoo		4	3.4	3	4.8
					Eastern Upper Karoo	4	3.4	3	4.8
			Savanna			63	52.9	33	53.2
				Central Bushveld		37	31.1	21	33.9
					Central Sandy Bushveld	2	1.7	2	3.2
					Springbokvlakte Thornveld	2	1.7	1	1.6
					Western Sandy Bushveld	1	0.8	1	1.6
					Waterberg Mountain Bushveld	12	10.1	5	8.1
					Roodeberg Bushveld	3	2.5	3	4.8
					Limpopo Sweet Bushveld	10	8.4	5	8.1
					Makhado Sweet Bushveld	1	0.8	1	1.6
					Dwarsberg-Swartruggens Mountain Bushveld	3	2.5	1	1.6
					Moot Plains Bushveld	2	1.7	1	1.6
					Gold Reef Mountain Bushveld	1	0.8	1	1.6
				Eastern Kalahari Bushveld		17	14.3	5	8.1
					Kimberley Thornveld	13	10.9	3	4.8
					Ghaap Plateau Vaalbosveld	1	0.8	1	1.6
					Kuruman Thornveld	3	2.5	1	1.6
				Lowveld		2	1.7	2	3.2
					Makuleke Sandy Bushveld	1	0.8	1	1.6
					Granite Lowveld	1	0.8	1	1.6
				Mopane		7	5.9	5	8.1
					Musina Mopane Bushveld	2	1.7	1	1.6
					Limpopo Ridge Bushveld	3	2.5	3	4.8
					Tsende Mopaneveld	2	1.7	1	1.6
Petromus	39	9
			Desert			3	7.7	1	11.1
				Gariep Desert		3	7.7	1	11.1
					Eastern Gariep Rocky Desert	3	7.7	1	11.1
			Nama-Karoo			9	23.1	2	22.2
				Bushmanland		9	23.1	2	22.2
					Lower Gariep Broken Veld	2	5.1	1	11.1
					Bushmanland Arid Grassland	7	17.9	1	11.1
			Succulent Karoo			27	69.2	6	66.7
				Namaqualand Hardeveld		22	56.4	5	55.6
					Namaqualand Klipkoppe Shrubland	18	46.2	2	22.2
					Namaqualand Blomveld	3	7.7	2	22.2
					Namaqualand Heuweltjieveld	1	2.6	1	11.1
				Richtersveld		5	12.8	1	11.1
					Anenous Plateau Shrubland	5	12.8	1	11.1
Petromyscus	102	16
			Desert			57	55.9	3	18.8
				Gariep Desert		57	55.9	3	18.8
					Noms Mountain Desert	1	1	1	6.3
					Eastern Gariep Rocky Desert	56	54.9	2	12.5
			Fynbos			3	2.9	2	12.5
				Karoo Renosterveld		2	2	1	6.3
					Roggeveld Shale Renosterveld	2	2	1	6.3
				Southwest Fynbos		1	1	1	6.3
					Overberg Sandstone Fynbos	1	1	1	6.3
			Nama-Karoo			19	18.6	5	31.3
				Bushmanland		17	16.7	4	25
					Lower Gariep Broken Veld	9	8.8	1	6.3
					Bushmanland Arid Grassland	8	7.8	3	18.8
				Upper Karoo		2	2	1	6.3
					Western Upper Karoo	2	2	1	6.3
			Savanna			3	2.9	1	6.3
				Eastern Kalahari Bushveld		3	2.9	1	6.3
					Olifantshoek Plains Thornveld	3	2.9	1	6.3
			Succulent Karoo			20	19.6	5	31.3
				Namaqualand Hardeveld		4	3.9	1	6.3
					Namaqualand Klipkoppe Shrubland	4	3.9	1	6.3
				Rainshadow Valley Karoo		5	4.9	2	12.5
					Tanqua Karoo	3	2.9	1	6.3
					Western Little Karoo	2	2	1	6.3
				Richtersveld		5	4.9	1	6.3
[truncated: 461 more rows]
